# Supplementary material for: Quantitative Analysis of Glycerol Accumulation, Glycolysis and Growth under Hyper Osmotic Stress
Source: PLoS Comput Biol. 2013 Jun 6;9(6):e1003084. doi: 10.1371/journal.pcbi.1003084 (PMC3677637; doi:10.1371/journal.pcbi.1003084)
Supplement: Dataset S2 — Overview of experimental data as used in fitting. (XLS) [file pcbi.1003084.s002.xls]

## Sheet: Readme
Sheets:		Contents:					Remarks:
Numbers		Datasets from HPLC-experiments, numerical values					experimental data, processed. All concentrations in mol/l, stress (0.4M NaCl) added at t=3600. Strains as described in main text
Numbers2		Datasets from HPLC-experiments used for fitting, numerical values					experimental data, processed. All concentrations in mol/l, stress (0.4M NaCl) added at t=3600. Strains as described in main text
ChartX, next resp. sheet		Plots, numerical data for one metabolite from all strains					processed experimental data for each strain and one metabolite plotted and numerical values
Chart11, Hog1PP_ALL		Plots, numerical data from Western Blot experiments
Chart12, Gpd1_ALL		Plots, numerical data from Western Blot experiments
strain-IDs used in Hog1PP_ALL and Gpd1_ALL:
115	fps1-Δ1
202	wild type (W303)
444	hog1Δ
1064	gpd1Δ
1586	pfk26/27Δ
2293	stl1Δ
Processing of HPLC data:
measurement results in g/l were processed to yield mol/l.
OD and cell density measurements have been used to control for growth during batch culture experiments.
An assumed cell volume of 50 femto liter, of which roughly half is accessible to solutes in the cytosol has been used in processing.

## Sheet: Numbers
fps1-Δ1	fps1-Δ1	fps1-Δ1	fps1-Δ1	fps1-Δ1	fps1-Δ1	fps1-Δ1	fps1-Δ1	fps1-Δ1	fps1-Δ1	fps1-Δ1	fps1-Δ1	fps1-Δ1		gpd1Δ	gpd1Δ	gpd1Δ	gpd1Δ	gpd1Δ	gpd1Δ		hog1-att	hog1-att	hog1-att	hog1-att	hog1-att	hog1-att	hog1-att	hog1-att	hog1-att	hog1-att	hog1-att	hog1-att	hog1-att		hog1Δ	hog1Δ	hog1Δ	hog1Δ	hog1Δ	hog1Δ	hog1Δ	hog1Δ	hog1Δ	hog1Δ	hog1Δ	hog1Δ		No Stress1	No Stress1
time (s)	OD	trehalose extra	glucose extra	glycerol extra	Ethanol_ext	Acetate_ext	Trehalose_int	Glucose_int	Glycerol_int	Ethanol_int	Acetate_int	Pyruvate_int		time (s)	OD	glucose extra	glycerol extra	Ethanol_ext	Acetate_ext		time (s)	OD	trehalose extra	glucose extra	glycerol extra	Ethanol_ext	Acetate_ext	Trehalose_int	Glucose_int	Glycerol_int	Ethanol_int	Acetate_int	Pyruvate_int		time (s)	OD	trehalose extra	glucose extra	glycerol extra	Ethanol_ext	Acetate_ext	Trehalose_int	Glucose_int	Glycerol_int	Ethanol_int	Pyruvate_int		time (s)	OD
0	0.61	0.000147238	0.117284	0.00246607	0.0294248	0.00269775	0.0023025	1.39404	0.051076	NaN	NaN	NaN		0	0.5	0.112277	0.00142904	0.0288952	0.00342048		0	0.38	0.00014618	0.108346	0.00208709	0.0184979	0.00196336	0.00355915	3.97502	0.113311	NaN	0.207401	1.70864		0	0.61	0.000175687	0.112617	0.00277772	0.02972	0.00256286	0.0133545	1.42788	0.0586429	0.552078	0.162219		0	0.63
1800	0.8	0.000159926	0.113194	0.00256162	0.0369937	0.00287594	0.00204207	1.439	0.0573228	6.031	0.00857636	NaN		1800	0.68	0.107983	0.00147247	0.0356805	0.00351041		1800	0.49	0.000133228	0.105456	0.00213595	0.0235989	0.00217152	0.00365568	2.48909	0.0825951	9.92605	0.145856	1.09147		1800	0.77	0.000176961	0.108632	0.00284939	0.0372086	0.00276936	0.0148773	1.46941	0.0567497	0.709714	0.153693		1800	0.8
2700	0.89	0.000155961	0.110285	0.00262243	0.0411895	0.00297752	0.00152899	0.957182	0.0439671	3.97749	0.0520143	0.00788214		2700	0.75	0.106889	0.00151374	0.0401346	0.00390674		2700	0.5	0.000148559	0.104265	0.0021631	0.0266204	0.00220816	0.00414979	2.39076	0.0852353	NaN	0.194202	0.0178272		2700	0.93	0.000176409	0.106022	0.00289717	0.041476	0.00286761	0.0108466	0.905286	0.0409444	4.67235	0.115861		2700	0.84
3600	0.99	0.000161248	0.107378	0.00267021	0.0458845	0.00309908	0.00193616	1.17178	0.0704463	NaN	0.033107	0.00831761		3600	0.83	0.104905	0.00154197	0.0441285	0.0034771		3600	0.57	0.000150938	0.102161	0.00219785	0.029657	0.00228476	0.00450279	2.93039	0.076044	5.93232	0.192262	0.0171944		3600	0.97	0.000178917	0.103	0.00292214	0.0461754	0.00297252	0.0121184	1.07442	NaN	NaN	NaN		3600	0.96
3900	1.02	0.000162157	0.105393	0.00270088	0.0466765	0.00315097	0.00161544	0.727444	0.054195	NaN	0.133995	0.00693982		3900	0.84	0.10342	0.00152929	0.0449816	0.00402145		3900	0.57	0.000151023	0.101768	0.00217196	0.0302245	0.00229489	0.00300186	1.71937	0.113038	NaN	0.157591	0.0150451		3900	0.97	0.000183961	0.101084	0.0029155	0.0469344	0.0030035	0.0129638	0.975614	0.0578855	0.104137	NaN		3900	1.02
4200	1.09	0.000163584	0.10356	0.00276421	0.0477643	0.00320133	0.00228663	0.983017	0.0594912	2.43886	0.104038	0.00764029		4200	0.84	0.101056	0.00150583	0.0455865	0.00408979		4200	0.59	0.000141887	0.100934	0.00217783	0.0309044	0.00235784	0.00335627	1.68901	0.159539	NaN	0.132903	0.0144183		4200	1.05	0.000182394	0.0999983	0.00291315	0.0478112	0.00306465	0.0167949	0.95913	0.0980985	0.493458	0.0935691		4200	1.06
4500	1.07	0.000159588	0.104287	0.00286155	0.0487114	0.00324989	0.00283959	0.905568	0.0858958	NaN	0.159372	0.00776281		4500	0.86	0.10191	0.00151287	0.046857	0.00419051		4500	0.59	0.000144457	0.100299	0.00218721	0.0315303	0.00238301	0.00335627	1.45146	0.181205	NaN	0.217477	0.0144183		4500	1.06	0.000180249	0.0990046	0.0028979	0.0485332	0.00310421	0.0187385	0.921718	0.127225	5.97526	0.114041		4500	1.05
4800	1.08	0.000161301	0.103387	0.00298703	0.0497194	0.00331644	0.00332908	0.668242	0.117821	14.2928	0.141967	0.0066007		4800	0.86	0.101204	0.00153632	0.0479026	0.0042013		4800	0.59	0.000139318	0.0996243	0.00219894	0.0322992	0.00242798	0.0043152	1.85006	0.25999	NaN	0.217477	0.0164781		4800	1	0.000180759	0.0987139	0.00293895	0.0516417	0.00317615	0.0227486	1.05813	0.179019	5.18759	0.104791		4800	1.1
5400	1.14	0.000157875	0.100657	0.00334942	0.0517495	0.00345492	0.00685119	0.695004	0.127654	NaN	0.155687	0.00735807		5400	0.91	0.0998095	0.00154336	0.0505516	0.00432719		5400	0.61	0.000140745	0.0978701	0.00223295	0.0336612	0.00247833	0.0050655	1.34571	0.452118	NaN	0.176963	0.0138479		5400	1.03	0.000183125	0.0973061	0.00299524	0.0518784	0.00328766	0.029627	1.14588	0.243412	3.50454	0.120396		5400	1.19
6300	1.24	0.000159017	0.0986905	0.0053783	0.0550596	0.00376606	0.012814	1.34168	0.250035	0.683935	0.19028	0.00982999		6300	0.92	0.0965611	0.00148238	0.0534585	0.00450704		6300	0.63	0.000156733	0.0957736	0.00231504	0.0361086	0.00262761	0.0062044	1.64395	0.697259	NaN	0.173096	0.0152307		6300	1.04	0.000180982	0.0952486	0.00306678	0.0550737	0.00343694	0.0325504	0.823343	0.329395	4.48082	0.117097		6300	1.27
7200	1.18	0.000151023	0.0945605	0.00633411	0.0587612	0.00404303	0.0168919	0.954471	0.364547	NaN	0.226319	0.0122648		7200	0.96	0.0938497	0.00142843	0.0575281	0.00479121		7200	0.66	0.000143315	0.0931869	0.0024159	0.0389053	0.00274271	0.00461802	1.78031	0.843328	NaN	0.230094	0.0162317		7200	1.15	0.000183083	0.0931221	0.0031782	0.058658	0.00359341	0.0330391	0.800702	0.395193	2.67308	0.128367		7200	1.4
9000	1.4	0.000153592	0.087658	0.00854829	0.0666051	0.00456999	0.0171833	0.652843	0.411477	NaN	0.172937	0.0144036		9000	1.09	0.0887278	0.00131819	0.066877	0.0046761		9000	0.81	0.000150738	0.0891378	0.00269619	0.0466015	0.0030017	0.00268811	1.12018	0.919296	1.09538	0.167228	0.011548		9000	1.25	0.000184477	0.0882879	0.00349132	0.0654353	0.00399267	0.0284272	0.528509	0.459634	7.49021	0.12896		9000	1.69
10800	1.49	0.00015245	0.0799026	0.0108528	0.0771988	0.00508796	0.0166994	0.394082	0.513262	NaN	0.196462	0.00950767		10800	1.3	0.0831324	0.00135337	0.0770089	0.00652137		10800	0.85	0.000152736	0.0861711	0.00307265	0.0509243	0.00328586	0.00255994	0.93376	0.966163	5.44436	0.199571	0.0109973		10800	1.32	0.000184881	0.0833104	0.00390414	0.07195	0.00448546	0.0303555	0.710617	0.509559	4.81666	0.153859		10800	2.07
14400	1.88	0.000150167	0.0624884	0.0151557	0.098051	0.00637029	0.0185812	0.430589	0.744954	6.05469	0.248745	0.00997793		14400	1.85	0.0691164	0.00132757	0.111559	0.00757169		14400	1.19	0.000156447	0.0750121	0.00520239	0.0690173	0.0039657	0.00283577	0.61616	0.847477	0.97994	0.203955	0.0101519		14400	1.53	0.000183526	0.0726339	0.00491975	0.0865993	0.00538291	0.0544354	0.561417	0.483826	2.83962	0.151365		14400	2.48
16860	2.13	0.00015502	0.0518274	0.017473	0.108731	0.0073217	0.0282724	0.332233	0.646567	2.03137	0.223722	0.0103682		16020	2.03	0.0510165	0.00107425	0.0902821	0.00631274		15720	1.34	0.000155591	0.0704937	0.00560817	0.0738934	0.00422648	0.00345661	0.566014	0.770326	0.672339	0.221841	0.00928086		16140	1.66	0.000182019	0.0678374	0.00536423	0.0940563	0.00607174	0.0746721	0.435758	0.431778	0.554176	0.0511634		15600	3.08
[truncated: 66 more columns]

## Sheet: Numbers 2
fps1-Δ1	fps1-Δ1	fps1-Δ1	fps1-Δ1	fps1-Δ1	fps1-Δ1	fps1-Δ1	fps1-Δ1	fps1-Δ1	fps1-Δ1	fps1-Δ1	fps1-Δ1	fps1-Δ1		gpd1Δ	gpd1Δ	gpd1Δ	gpd1Δ	gpd1Δ	gpd1Δ		hog1-att	hog1-att	hog1-att	hog1-att	hog1-att	hog1-att	hog1-att	hog1-att	hog1-att	hog1-att	hog1-att	hog1-att	hog1-att		hog1Δ	hog1Δ	hog1Δ	hog1Δ	hog1Δ	hog1Δ	hog1Δ	hog1Δ	hog1Δ	hog1Δ	hog1Δ	hog1Δ		No Stress2	No Stress2
time (s)	OD	trehalose extra	glucose extra	glycerol extra	Ethanol_ext	Acetate_ext	Trehalose_int	Glucose_int	Glycerol_int	Ethanol_int	Acetate_int	Pyruvate_int		time (s)	OD	glucose extra	glycerol extra	Ethanol_ext	Acetate_ext		time (s)	OD	trehalose extra	glucose extra	glycerol extra	Ethanol_ext	Acetate_ext	Trehalose_int	Glucose_int	Glycerol_int	Ethanol_int	Acetate_int	Pyruvate_int		time (s)	OD	trehalose extra	glucose extra	glycerol extra	Ethanol_ext	Acetate_ext	Trehalose_int	Glucose_int	Glycerol_int	Ethanol_int	Pyruvate_int		time (s)	OD
0	0.61	0.000147238	0.117284	0.00246607	0.0294248	0.00269775	0.0023025	1.39404	0.051076	NaN	NaN	NaN		0	0.5	0.112277	0.00142904	0.0288952	0.00342048		0	0.38	0.00014618	0.108346	0.00208709	0.0184979	0.00196336	0.00355915	3.97502	0.113311	NaN	0.207401	1.70864		0	0.61	0.000175687	0.112617	0.00277772	0.02972	0.00256286	0.0133545	1.42788	0.0586429	0.552078	0.162219		0	0.42
1800	0.8	0.000159926	0.113194	0.00256162	0.0369937	0.00287594	0.00204207	1.439	0.0573228	6.031	0.00857636	NaN		1800	0.68	0.107983	0.00147247	0.0356805	0.00351041		1800	0.49	0.000133228	0.105456	0.00213595	0.0235989	0.00217152	0.00365568	2.48909	0.0825951	9.92605	0.145856	1.09147		1800	0.77	0.000176961	0.108632	0.00284939	0.0372086	0.00276936	0.0148773	1.46941	0.0567497	0.709714	0.153693		1800	0.544
2700	0.89	0.000155961	0.110285	0.00262243	0.0411895	0.00297752	0.00152899	0.957182	0.0439671	3.97749	0.0520143	0.00788214		2700	0.75	0.106889	0.00151374	0.0401346	0.00390674		2700	0.5	0.000148559	0.104265	0.0021631	0.0266204	0.00220816	0.00414979	2.39076	0.0852353	NaN	0.194202	0.0178272		2700	0.93	0.000176409	0.106022	0.00289717	0.041476	0.00286761	0.0108466	0.905286	0.0409444	4.67235	0.115861		2700	0.608
3600	0.99	0.000161248	0.107378	0.00267021	0.0458845	0.00309908	0.00193616	1.17178	0.0704463	NaN	0.033107	0.00831761		3600	0.83	0.104905	0.00154197	0.0441285	0.0034771		3600	0.57	0.000150938	0.102161	0.00219785	0.029657	0.00228476	0.00450279	2.93039	0.076044	5.93232	0.192262	0.0171944		3600	0.97	0.000178917	0.103	0.00292214	0.0461754	0.00297252	0.0121184	1.07442	NaN	NaN	NaN		3600	0.75
3900	1.02	0.000162157	0.105393	0.00270088	0.0466765	0.00315097	0.00161544	0.727444	0.054195	NaN	0.133995	0.00693982		3900	0.84	0.10342	0.00152929	0.0449816	0.00402145		3900	0.57	0.000151023	0.101768	0.00217196	0.0302245	0.00229489	0.00300186	1.71937	0.113038	NaN	0.157591	0.0150451		3900	0.97	0.000183961	0.101084	0.0029155	0.0469344	0.0030035	0.0129638	0.975614	0.0578855	0.104137	NaN		3900	0.7
4200	1.09	0.000163584	0.10356	0.00276421	0.0477643	0.00320133	0.00228663	0.983017	0.0594912	2.43886	0.104038	0.00764029		4200	0.84	0.101056	0.00150583	0.0455865	0.00408979		4200	0.59	0.000141887	0.100934	0.00217783	0.0309044	0.00235784	0.00335627	1.68901	0.159539	NaN	0.132903	0.0144183		4200	1.05	0.000182394	0.0999983	0.00291315	0.0478112	0.00306465	0.0167949	0.95913	0.0980985	0.493458	0.0935691		4200	0.715
4500	1.07	0.000159588	0.104287	0.00286155	0.0487114	0.00324989	0.00283959	0.905568	0.0858958	NaN	0.159372	0.00776281		4500	0.86	0.10191	0.00151287	0.046857	0.00419051		4500	0.59	0.000144457	0.100299	0.00218721	0.0315303	0.00238301	0.00335627	1.45146	0.181205	NaN	0.217477	0.0144183		4500	1.06	0.000180249	0.0990046	0.0028979	0.0485332	0.00310421	0.0187385	0.921718	0.127225	5.97526	0.114041		4500	0.755
4800	1.08	0.000161301	0.103387	0.00298703	0.0497194	0.00331644	0.00332908	0.668242	0.117821	14.2928	0.141967	0.0066007		4800	0.86	0.101204	0.00153632	0.0479026	0.0042013		4800	0.59	0.000139318	0.0996243	0.00219894	0.0322992	0.00242798	0.0043152	1.85006	0.25999	NaN	0.217477	0.0164781		4800	1	0.000180759	0.0987139	0.00293895	0.0516417	0.00317615	0.0227486	1.05813	0.179019	5.18759	0.104791		4800	0.845
5400	1.14	0.000157875	0.100657	0.00334942	0.0517495	0.00345492	0.00685119	0.695004	0.127654	NaN	0.155687	0.00735807		5400	0.91	0.0998095	0.00154336	0.0505516	0.00432719		5400	0.61	0.000140745	0.0978701	0.00223295	0.0336612	0.00247833	0.0050655	1.34571	0.452118	NaN	0.176963	0.0138479		5400	1.03	0.000183125	0.0973061	0.00299524	0.0518784	0.00328766	0.029627	1.14588	0.243412	3.50454	0.120396		5400	0.89
6300	1.24	0.000159017	0.0986905	0.0053783	0.0550596	0.00376606	0.012814	1.34168	0.250035	0.683935	0.19028	0.00982999		6300	0.92	0.0965611	0.00148238	0.0534585	0.00450704		6300	0.63	0.000156733	0.0957736	0.00231504	0.0361086	0.00262761	0.0062044	1.64395	0.697259	NaN	0.173096	0.0152307		6300	1.04	0.000180982	0.0952486	0.00306678	0.0550737	0.00343694	0.0325504	0.823343	0.329395	4.48082	0.117097		6300	1.01
7200	1.18	0.000151023	0.0945605	0.00633411	0.0587612	0.00404303	0.0168919	0.954471	0.364547	NaN	0.226319	0.0122648		7200	0.96	0.0938497	0.00142843	0.0575281	0.00479121		7200	0.66	0.000143315	0.0931869	0.0024159	0.0389053	0.00274271	0.00461802	1.78031	0.843328	NaN	0.230094	0.0162317		7200	1.15	0.000183083	0.0931221	0.0031782	0.058658	0.00359341	0.0330391	0.800702	0.395193	2.67308	0.128367		7200	1.08
9000	1.4	0.000153592	0.087658	0.00854829	0.0666051	0.00456999	0.0171833	0.652843	0.411477	NaN	0.172937	0.0144036		9000	1.09	0.0887278	0.00131819	0.066877	0.0046761		9000	0.81	0.000150738	0.0891378	0.00269619	0.0466015	0.0030017	0.00268811	1.12018	0.919296	1.09538	0.167228	0.011548		9000	1.25	0.000184477	0.0882879	0.00349132	0.0654353	0.00399267	0.0284272	0.528509	0.459634	7.49021	0.12896		9000	1.36
10800	1.49	0.00015245	0.0799026	0.0108528	0.0771988	0.00508796	0.0166994	0.394082	0.513262	NaN	0.196462	0.00950767		10800	1.3	0.0831324	0.00135337	0.0770089	0.00652137		10800	0.85	0.000152736	0.0861711	0.00307265	0.0509243	0.00328586	0.00255994	0.93376	0.966163	5.44436	0.199571	0.0109973		10800	1.32	0.000184881	0.0833104	0.00390414	0.07195	0.00448546	0.0303555	0.710617	0.509559	4.81666	0.153859		10800	1.73
14400	1.88	0.000150167	0.0624884	0.0151557	0.098051	0.00637029	0.0185812	0.430589	0.744954	6.05469	0.248745	0.00997793		14400	1.85	0.0691164	0.00132757	0.111559	0.00757169		14400	1.19	0.000156447	0.0750121	0.00520239	0.0690173	0.0039657	0.00283577	0.61616	0.847477	0.97994	0.203955	0.0101519		14400	1.53	0.000183526	0.0726339	0.00491975	0.0865993	0.00538291	0.0544354	0.561417	0.483826	2.83962	0.151365		14400	2.2
16860	2.13	0.00015502	0.0518274	0.017473	0.108731	0.0073217	0.0282724	0.332233	0.646567	2.03137	0.223722	0.0103682		16020	2.03	0.0510165	0.00107425	0.0902821	0.00631274		15720	1.34	0.000155591	0.0704937	0.00560817	0.0738934	0.00422648	0.00345661	0.566014	0.770326	0.672339	0.221841	0.00928086		16140	1.66	0.000182019	0.0678374	0.00536423	0.0940563	0.00607174	0.0746721	0.435758	0.431778	0.554176	0.0511634
[truncated: 35 more columns]

## Sheet: glycerol_i
	fps1-Δ1		gpd1Δ		hog1-att		hog1Δ		No Stress2		pfk26/27Δ		Wild Type4
time (s)	Glycerol_int	time (s)	glycerol_intra	time (s)	Glycerol_int	time (s)	Glycerol_int	time (s)	Glycerol_int	time (s)	Glycerol_int	time (s)	Glycerol_int
0	0.051076	0		0	0.113311	0	0.0586429	0	0.0718234	0	0.114468	0	0.0784824
1800	0.0573228	1800		1800	0.0825951	1800	0.0567497	1800	0.0588618	1800		1800	0.0637425
2700	0.0439671	2700		2700	0.0852353	2700	0.0409444	2700	0.0626729	2700		2700	0.0478874
3600	0.0704463	3600		3600	0.076044	3600		3600	0.0523759	3600	0.065612	3600	0.0548383
3900	0.054195	3900		3900	0.113038	3900	0.0578855	3900	0.0548619	3900	0.0925721	3900	0.0878188
4200	0.0594912	4200		4200	0.159539	4200	0.0980985	4200	0.0520136	4200	0.0982954	4200	0.180822
4500	0.0858958	4500		4500	0.181205	4500	0.127225	4500	0.0520048	4500	0.14286	4500	0.282869
4800	0.117821	4800		4800	0.25999	4800	0.179019	4800	0.071404	4800		4800	0.417571
5400	0.127654	5400		5400	0.452118	5400	0.243412	5400	0.0439671	5400	0.366349	5400	0.669516
6300	0.250035	6300		6300	0.697259	6300	0.329395	6300	0.0435176	6300	0.72045	6300	0.873525
7200	0.364547	7200		7200	0.843328	7200	0.395193	7200	0.0473388	7200	1.02269	7200	0.91007
9000	0.411477	9000		9000	0.919296	9000	0.459634	9000	0.0368854	9000	1.1088	9000	0.996855
10800	0.513262	10800		10800	0.966163	10800	0.509559	10800	0.0418357	10800	1.20803	10800	0.940373
14400	0.744954	14400		14400	0.847477	14400	0.483826	14400	0.0359357	14400	1.14924	14400	0.447195
16860	0.646567	16020		15720	0.770326	16140	0.431778			15960	1.10759

## Sheet: glycerol_e
	fps1-Δ1		gpd1Δ		hog1-att		hog1Δ		No Stress2		pfk26/27Δ		Wild Type4
time (s)	glycerol extra	time (s)	glycerol extra	time (s)	glycerol extra	time (s)	glycerol extra	time (s)	glycerol extra	time (s)	glycerol extra	time (s)	glycerol extra
0	0.00246607	0	0.00142904	0	0.00208709	0	0.00277772	0	0.00230753	0	0.0025171	0	0.00249864
1800	0.00256162	1800	0.00147247	1800	0.00213595	1800	0.00284939	1800	0.0023477	1800	0.0025171	1800	0.00255185
2700	0.00262243	2700	0.00151374	2700	0.0021631	2700	0.00289717	2700	0.00238245	2700	0.00251059	2700	0.0026094
3600	0.00267021	3600	0.00154197	3600	0.00219785	3600	0.00292214	3600	0.00242046	3600	0.00253991	3600	0.00260832
3900	0.00270088	3900	0.00152929	3900	0.00217196	3900	0.0029155	3900	0.00243818	3900	0.00253317	3900	0.0026528
4200	0.00276421	4200	0.00150583	4200	0.00217783	4200	0.00291315	4200	0.00244404	4200	0.00253669	4200	0.00266335
4500	0.00286155	4500	0.00151287	4500	0.00218721	4500	0.0028979	4500	0.00244404	4500	0.00250972	4500	0.00266687
4800	0.00298703	4800	0.00153632	4800	0.00219894	4800	0.00293895	4800	0.00248157	4800	0.00253083	4800	0.00269502
5400	0.00334942	5400	0.00154336	5400	0.00223295	5400	0.00299524	5400	0.00250503	5400	0.00254842	5400	0.00272903
6300	0.0053783	6300	0.00148238	6300	0.00231504	6300	0.00306678	6300	0.00255428	6300	0.00255546	6300	0.00297296
7200	0.00633411	7200	0.00142843	7200	0.0024159	7200	0.0031782	7200	0.00258712	7200	0.00262934	7200	0.00328023
9000	0.00854829	9000	0.00131819	9000	0.00269619	9000	0.00349132	9000	0.00267977	9000	0.00284865	9000	0.00383377
10800	0.0108528	10800	0.00135337	10800	0.00307265	10800	0.00390414	10800	0.00278766	10800	0.00318992	10800	0.00448348
14400	0.0151557	14400	0.00132757	14400	0.00520239	14400	0.00491975	14400	0.00300111	14400	0.00401555	14400	0.00584272
16860	0.017473	16020	0.00107425	15720	0.00560817	16140	0.00536423			15960	0.0042501

## Sheet: glucose_i
	fps1-Δ1		gpd1Δ		hog1-att		hog1Δ		No Stress2		pfk26/27Δ		Wild Type4
time (s)	Glucose_int	time (s)	glucose intra	time (s)	Glucose_int	time (s)	Glucose_int	time (s)	Glucose_int	time (s)	Glucose_int	time (s)	Glucose_int
0	1.39404	0		0	3.97502	0	1.42788	0	2.59168	0	3.9985	0	1.88173
1800	1.439	1800		1800	2.48909	1800	1.46941	1800	1.82602	1800	1.85893	1800	1.34728
2700	0.957182	2700		2700	2.39076	2700	0.905286	2700	1.64122	2700	1.76878	2700	0.822549
3600	1.17178	3600		3600	2.93039	3600	1.07442	3600	1.58533	3600	2.05917	3600	1.15632
3900	0.727444	3900		3900	1.71937	3900	0.975614	3900	1.16188	3900	1.59942	3900	0.729287
4200	0.983017	4200		4200	1.68901	4200	0.95913	4200	1.12447	4200	1.97554	4200	0.799203
4500	0.905568	4500		4500	1.45146	4500	0.921718	4500	1.31896	4500	1.43361	4500	0.938434
4800	0.668242	4800		4800	1.85006	4800	1.05813	4800	2.21511	4800	1.46929	4800	0.892118
5400	0.695004	5400		5400	1.34571	5400	1.14588	5400	0.919948	5400	1.40113	5400	0.712271
6300	1.34168	6300		6300	1.64395	6300	0.823343	6300	0.993929	6300	1.32372	6300	0.686148
7200	0.954471	7200		7200	1.78031	7200	0.800702	7200	1.02414	7200	1.34052	7200	0.617441
9000	0.652843	9000		9000	1.12018	9000	0.528509	9000	0.764773	9000	1.34002	9000	0.588224
10800	0.394082	10800		10800	0.93376	10800	0.710617	10800	0.443146	10800	1.05266	10800	0.227764
14400	0.430589	14400		14400	0.61616	14400	0.561417	14400	0.299597	14400	0.950329	14400	0.155607
16860	0.332233	16020		15720	0.566014	16140	0.435758			15960	0.642956

## Sheet: glucose_e
	fps1-Δ1		gpd1Δ		hog1-att		hog1Δ		No Stress2		pfk26/27Δ		Wild Type4
time (s)	glucose extra	time (s)	glucose extra	time (s)	glucose extra	time (s)	glucose extra	time (s)	glucose extra	time (s)	glucose extra	time (s)	glucose extra
0	0.117284	0	0.112277	0	0.108346	0	0.112617	0	0.121647	0	0.123464	0	0.117513
1800	0.113194	1800	0.107983	1800	0.105456	1800	0.108632	1800	0.117487	1800	0.120643	1800	0.112619
2700	0.110285	2700	0.106889	2700	0.104265	2700	0.106022	2700	0.115461	2700	0.118665	2700	0.110637
3600	0.107378	3600	0.104905	3600	0.102161	3600	0.103	3600	0.111426	3600	0.117321	3600	0.106059
3900	0.105393	3900	0.10342	3900	0.101768	3900	0.101084	3900	0.112439	3900	0.115878	3900	0.104308
4200	0.10356	4200	0.101056	4200	0.100934	4200	0.0999983	4200	0.111175	4200	0.11554	4200	0.103474
4500	0.104287	4500	0.10191	4500	0.100299	4500	0.0990046	4500	0.108049	4500	0.115269	4500	0.104409
4800	0.103387	4800	0.101204	4800	0.0996243	4800	0.0987139	4800	0.109296	4800	0.115435	4800	0.101189
5400	0.100657	5400	0.0998095	5400	0.0978701	5400	0.0973061	5400	0.107711	5400	0.114019	5400	0.101218
6300	0.0986905	6300	0.0965611	6300	0.0957736	6300	0.0952486	6300	0.10448	6300	0.113256	6300	0.0976927
7200	0.0945605	7200	0.0938497	7200	0.0931869	7200	0.0931221	7200	0.100393	7200	0.111581	7200	0.092545
9000	0.087658	9000	0.0887278	9000	0.0891378	9000	0.0882879	9000	0.0925869	9000	0.107904	9000	0.0862316
10800	0.0799026	10800	0.0831324	10800	0.0861711	10800	0.0833104	10800	0.0845193	10800	0.104804	10800	0.075823
14400	0.0624884	14400	0.0691164	14400	0.0750121	14400	0.0726339	14400	0.0703768	14400	0.0944473	14400	0.0632537
16860	0.0518274	16020	0.0510165	15720	0.0704937	16140	0.0678374			15960	0.0860488

## Sheet: trehalose_i
	fps1-Δ1		gpd1Δ		hog1-att		hog1Δ		No Stress2		pfk26/27Δ		Wild Type4
time (s)	Trehalose_int	time (s)	trehalose intra	time (s)	Trehalose_int	time (s)	Trehalose_int	time (s)	Trehalose_int	time (s)	Trehalose_int	time (s)	Trehalose_int
0	0.0023025	0		0	0.00355915	0	0.0133545	0	0.00380088	0	0.0368801	0	0.00318418
1800	0.00204207	1800		1800	0.00365568	1800	0.0148773	1800	0.00212278	1800	0.0174257	1800	0.00238722
2700	0.00152899	2700		2700	0.00414979	2700	0.0108466	2700	0.0023116	2700	0.0156996	2700	0.00161907
3600	0.00193616	3600		3600	0.00450279	3600	0.0121184	3600	0.0021857	3600	0.0206696	3600	0.00203142
3900	0.00161544	3900		3900	0.00300186	3900	0.0129638	3900	0.00196398	3900	0.0191787	3900	0.00140644
4200	0.00228663	4200		4200	0.00335627	4200	0.0167949	4200	0.00191845	4200	0.0282787	4200	0.00237934
4500	0.00283959	4500		4500	0.00335627	4500	0.0187385	4500	0.00217022	4500	0.0293569	4500	0.00284542
4800	0.00332908	4800		4800	0.0043152	4800	0.0227486	4800	0.00321888	4800	0.038028	4800	0.00423541
5400	0.00685119	5400		5400	0.0050655	5400	0.029627	5400	0.00183479	5400	0.0757557	5400	0.00651924
6300	0.012814	6300		6300	0.0062044	6300	0.0325504	6300	0.0019014	6300	0.108117	6300	0.00566064
7200	0.0168919	7200		7200	0.00461802	7200	0.0330391	7200	0.00179258	7200	0.098238	7200	0.00405837
9000	0.0171833	9000		9000	0.00268811	9000	0.0284272	9000	0.00149651	9000	0.0534875	9000	0.00298534
10800	0.0166994	10800		10800	0.00255994	10800	0.0303555	10800	0.00203682	10800	0.0326392	10800	0.00870979
14400	0.0185812	14400		14400	0.00283577	14400	0.0544354	14400	0.00325901	14400	0.0396039	14400	0.0137581
16860	0.0282724	16020		15720	0.00345661	16140	0.0746721			15960	0.0450392

## Sheet: trehalose_e
	fps1-Δ1		gpd1Δ		hog1-att		hog1Δ		No Stress2		pfk26/27Δ		Wild Type4
time (s)	trehalose extra	time (s)	trehalose extra	time (s)	trehalose extra	time (s)	trehalose extra	time (s)	trehalose extra	time (s)	trehalose extra	time (s)	trehalose extra
0	0.000147238	0		0	0.00014618	0	0.000175687	0	0.000151467	0	0.000165559	0	0.000151203
1800	0.000159926	1800		1800	0.000133228	1800	0.000176961	1800	0.000152524	1800	0.000163551	1800	0.000149088
2700	0.000155961	2700		2700	0.000148559	2700	0.000176409	2700	0.000152789	2700	0.000163072	2700	0.000151203
3600	0.000161248	3600		3600	0.000150938	3600	0.000178917	3600	0.000151731	3600	0.000164257	3600	0.000151996
3900	0.000162157	3900		3900	0.000151023	3900	0.000183961	3900	0.000150167	3900	0.000170913	3900	0.000150452
4200	0.000163584	4200		4200	0.000141887	4200	0.000182394	4200	0.000150167	4200	0.000170455	4200	0.000155305
4500	0.000159588	4500		4500	0.000144457	4500	0.000180249	4500	0.000151308	4500	0.000167459	4500	0.000154734
4800	0.000161301	4800		4800	0.000139318	4800	0.000180759	4800	0.000150738	4800	0.000168475	4800	0.000154163
5400	0.000157875	5400		5400	0.000140745	5400	0.000183125	5400	0.000150738	5400	0.000170015	5400	0.000157875
6300	0.000159017	6300		6300	0.000156733	6300	0.000180982	6300	0.000149596	6300	0.000169949	6300	0.000152165
7200	0.000151023	7200		7200	0.000143315	7200	0.000183083	7200	0.000147026	7200	0.000167321	7200	0.000158731
9000	0.000153592	9000		9000	0.000150738	9000	0.000184477	9000	0.000152165	9000	0.000169799	9000	0.000154734
10800	0.00015245	10800		10800	0.000152736	10800	0.000184881	10800	0.000147312	10800	0.000172774	10800	0.000157304
14400	0.000150167	14400		14400	0.000156447	14400	0.000183526	14400	0.000149881	14400	0.000170552	14400	0.000160444
16860	0.00015502	16020		15720	0.000155591	16140	0.000182019			15960	0.000162255

## Sheet: ethanol_i
	fps1-Δ1		gpd1Δ		hog1-att		hog1Δ		No Stress2		pfk26/27Δ		Wild Type4
time (s)	Ethanol_int	time (s)	Ethanol_int	time (s)	Ethanol_int	time (s)	Ethanol_int	time (s)	Ethanol_int	time (s)	Ethanol_int	time (s)	Ethanol_int
0		0		0		0	0.552078	0		0	19.348	0
1800	6.031	1800		1800	9.92605	1800	0.709714	1800		1800	17.1496	1800	6.29238
2700	3.97749	2700		2700		2700	4.67235	2700		2700		2700
3600		3600		3600	5.93232	3600		3600	5.05527	3600	7.86145	3600	3.60068
3900		3900		3900		3900	0.104137	3900	1.09342	3900	0.362213	3900	4.66342
4200	2.43886	4200		4200		4200	0.493458	4200	1.49025	4200	NaN	4200	5.45591
4500		4500		4500		4500	5.97526	4500	0.543527	4500	6.83873	4500	1.42292
4800	14.2928	4800		4800		4800	5.18759	4800	1.68634	4800		4800	2.74056
5400		5400		5400		5400	3.50454	5400		5400		5400
6300	0.683935	6300		6300		6300	4.48082	6300	3.3903	6300	0.420175	6300	5.00388
7200		7200		7200		7200	2.67308	7200	3.52851	7200	10.7281	7200	3.55793
9000		9000		9000	1.09538	9000	7.49021	9000		9000		9000	4.03954
10800		10800		10800	5.44436	10800	4.81666	10800	1.94316	10800	4.26983	10800	1.2858
14400	6.05469	14400		14400	0.97994	14400	2.83962	14400	0.667619	14400	0.41974	14400	1.96151
16860	2.03137	16020		15720	0.672339	16140	0.554176			15960

[truncated: 5 more sheets: ethanol_e, acetate_i, acetate_e, Hog1PP_ALL, Gpd1_ALL]
