# Supplementary material for: Quantitative Analysis of Glycerol Accumulation, Glycolysis and Growth under Hyper Osmotic Stress
Source: PLoS Comput Biol. 2013 Jun 6;9(6):e1003084. doi: 10.1371/journal.pcbi.1003084 (PMC3677637; doi:10.1371/journal.pcbi.1003084)
Supplement: Dataset S3 — Comparison of intracellular trehalose measurements by HPLC and enzyme assay, stress 0.4 M NaCl added at t = 0. (XLS) [file pcbi.1003084.s003.xls]

## Sheet: Tabelle1
intracellular trehalose
enzyme assay
	g D-glucose/l per μg/ml protein
time	WT	gpd1Δ
0	0	0.00126427
5	0
10	0	0
30	0.00333885	0.0044992
45	0.00223234	0.00557311
60	0.000581383	0.0115769
90	0.000789108	0.00737723
120	0.00349296	0.00809579
180	0.00975498	0.011737
210	0.0120051	0.0109741
240	0.0143349	0.0196726
270	0.0132514
1030	0.0604338	0.0928943
HPLC	mol/l	normalized to enzyme assay at t=30
min	WT	WT
-60	0.00351905	0.00163079
-30	0.00263828	0.00122262
-15	0.00178934	0.00082921
0	0.00224506	0.0010404
5	0.00155435	0.00072031
10	0.00262957	0.00121858
15	0.00314467	0.00145729
20	0.00468084	0.00216918
30	0.00720486	0.00333885
45	0.00625596	0.00289911
60	0.00448518	0.00207851
90	0.0032993	0.00152895
120	0.00962577	0.00446073
180	0.015205	0.00704623
