# Supplementary material for: Quantitative Analysis of Glycerol Accumulation, Glycolysis and Growth under Hyper Osmotic Stress
Source: PLoS Comput Biol. 2013 Jun 6;9(6):e1003084. doi: 10.1371/journal.pcbi.1003084 (PMC3677637; doi:10.1371/journal.pcbi.1003084)
Supplement: Dataset S4 — Western Blot data for different strains and stress strengths. (XLS) [file pcbi.1003084.s004.xls]

## Sheet: Readme
This file contains data from Western Blot results of active Hog1 in different strains and using different stress strenghts
Data and has not been used for fitting but refers to the Preliminary Dataset mentioned in the main text.
Strain-IDs used:
202	wild type (W303)
689	MATalpha wildtype
690	gpd1Δ in MATalpha wildtype
691	gpd2Δ in MATalpha wildtype
737	gpd2Δ
1064	gpd1Δ
1584	pfk26Δ
1585	pfk27Δ
1586	pfk26/27Δ

## Sheet: wild type gpd2Δ gpd1Δ
Measurements	689	689	avg	SD
0	0.0887589	0.0240564	0.0564076	0.0457516		Western blot
2	1	0.819112	0.909556	0.127907
4	0.973524	0.470627	0.722075	0.355601		Medium:
10	0.732513	1	0.866256	0.189142		YNB
15	0.590398	0.985114	0.787756	0.279107
20	0.296939	0.50093	0.398935	0.144244		Stress:
25	0.105099	0.204014	0.154556	0.0699436		0.4M NaCl
30	0.0720157	0.00225944	0.0371376	0.0493252
40	0.0343436	0.0377459	0.0360448	0.00240575
50	0.0175501	0.0166135	0.0170818	0.000662241
60	0.0203742	0.00279107	0.0115826	0.0124332
90	0.026779	-0.00119617	0.0127914	0.0197814
120	0.030763	0.00146199	0.0161125	0.020719
	737	737	avg	SD
0	0.033463	0.145031	0.0892472	0.0788907
2	0.909885	0.584701	0.747293	0.22994
4	0.957437	1	0.978719	0.0300963
10	1	0.795086	0.897543	0.144896
15	0.861231	0.471402	0.666316	0.275651
20	0.186541	0.340595	0.263568	0.108932
25	0.186541	0.651248	0.418895	0.328597
30	0.112791	0.0507311	0.081761	0.0438828
40	0.035004	0.0444643	0.0397342	0.00668944
50	0.035004	0.0462548	0.0406294	0.00795553
60	0.025244	0.045857	0.0355505	0.0145756
90	0.0229691	0.0476475	0.0353083	0.0174502
120	0.0358846	0.0264598	0.0311722	0.00666439
	1064	1064	avg	SD
0	0.0442556	0.0711728	0.0577142	0.0190333
2	1	0.654432	0.827216	0.244354
4	0.70381	0.207587	0.455699	0.350883
10	0.666295	0.525067	0.595681	0.0998635
15	0.950762	0.601835	0.776299	0.246728
20	0.595193	0.82923	0.712212	0.165489
25	0.508382	0.263541	0.385961	0.173129
30	0.354572	0.570725	0.462649	0.152843
40	0.169812	1	0.584906	0.587031
50	0.12626	0.0838183	0.105039	0.030011
60	0.0398007	0.102283	0.0710418	0.0441816
90	0.0543962	0.0442032	0.0492997	0.00720756
120	0.02966	0.0645703	0.0471152	0.0246853
source:
Q-Result.xls of 060517
Scaled	689	737	1064
0	0.0240564	0.145031	0.0711728
2	0.819112	0.584701	0.654432
4	0.470627	1	0.207587
10	1	0.795086	0.525067
15	0.985114	0.471402	0.601835
20	0.50093	0.340595	0.82923
25	0.204014	0.651248	0.263541
30	0.00225944	0.0507311	0.570725
40	0.0377459	0.0444643	1
50	0.0166135	0.0462548	0.0838183
60	0.00279107	0.045857	0.102283
90	-0.00119617	0.0476475	0.0442032
120	0.00146199	0.0264598	0.0645703
	wild type	gpd2Δ	gpd1Δ
0	0.0887589	0.0229966	0.0380755
2	1	0.625296	0.860356
4	0.973524	0.657976	0.605527
10	0.732513	0.687226	0.573251
15	0.590398	0.59186
20	0.296939	0.128196	0.512078
25	0.105099	0.128196	0.43739
30	0.0720157	0.0775127	0.305058
40	0.0343436	0.0240557	0.146099
50	0.0175501	0.0240557	0.108629
60	0.0203742	0.0173483	0.0342428
90	0.026779	0.015785	0.0468001
120	0.030763	0.0246609	0.0255182
	wild type (0.4M)	wild type (0.4M)	gpd1d (1)	gpd1d (2)
0	0.00565536	0.00773656	0.00810878	0
2	0.84481	0.977385	0.218812	0.184766
4	1	0.499504	1	0.605368
15	0.791583	0.557429	0.367889	1
30	0.0144711	0.00456259	0.0512725	0.371645
40	0.00316035	0.0121008	0.00935629	0.00944334
50	0.0370925	0	0.00623752	0.00720676
60	0.0088157	0	0	0.0113072
90	0.0111444	0	0	0.0197565
120	0.00149701	0.00119024	0	0.0396372

## Sheet: wild type pfk26Δ27Δ 0.4M
Western blot		Measurement1:		wild type (1)	wild type (2)	double mutant (1)	double mutant (2)
			0	0.00207308	0.00241122	0.00441637	0.0365603
Medium:			2	1	1	0.754864	0.990512
YPD			4	0.381446	0.325734	0.338942	0.350737
			10	0.327157	0.4258	1	0.932681
Stress:			15	0.689557	0.732573	0.904741	1
0.4M NaCl			20	0.649391	0.326721	0.342241	0.516437
			30	0.0298005	0.0834064	0.0412567	0.075417
according to QUASI standards			40	0.0106245	0.0371548	0.00463998	0.0262872
			50	0.0071262	0.0157826	0.000223614	0.0132342
strains:			60	0	0.00537045	0	0.0210902
wt 202			90	0.00479399	0.00723367	0.00955948	0.03511
pfk26D27D 1586			120	0.00492356	0.0127137	0	0.0025985
1584			150	0	0.00613766	5.59034e-05	0.0114818
1585			source:
			wild type double pfk2627d mutant 0.4M.xls
comments:
Measurement2:			wild type	pfk26Δ27Δ	pfk26Δ	pfk27Δ
		0	0.022662	0.0038018	0.00967172	0.0205448
		2	0.804926	0.923457	1	0.742172
		4	1	0.560892	0.772622	1
		10	0.912969	0.736345	0.927462	0.615757
		15	0.489467	1	0.493444	0.315421
		20	0.336898	0.603541	0.105273	0.0788167
		25	0.0837855	0.5129	0.0204594	0.0106734
		30	0.0495265	0.239673	0.00595183	0.0301077
		40	0.0613363	0.0399189	0.067423	0.0103341
		50	0.120758	0.0129261	0.0398028	0.0123701
		60	0.063677	0	0.000371989	0.0171823
		90	0.022928	0	0.000371989	0.0161952
		120	0.0193106	0	0.00158095	0.000401024
Measurement3:
			wild type	pfk26∆27∆ (0.4M NaCl)
		0	0	3.30109
		2	74.1274	100
		4	32.2753	98.4067
		10	67.4911	76.764
		15	100	94.0839
		20	72.5518	63.5483
		30	15.4526	48.8904
		40	10.1056	17.8764
		50	4.20172	3.93218
		60	2.25544	7.77438
		90	2.42759	11.0285
		120	4.27726	4.20549
		150	1.67928	2.53894

## Sheet: wild type pfk26Δ27Δ 0.8M
Western blot
Medium:
YPD
Stress:
0.8M NaCl
according to QUASI standards
strains:
wt 202
pfk26D27D 1586
1584
1585
comments:
very noisy data
Measurement1:
				wild type	pfk26d27d	pfk26d	pfk27d
			0	1.02732e-05	0.000554183	0.00940625	0.00459236
			2	0.535856	0.787122	0.407536	0.585759
			4	0.49783	0.795134	0.260344	0.421806
			10	0.925637	0.497475	0.393764	0.589402
			15	0.919751	0.523774	0.707288	1
			20	0.94755	0.571858	0.332077	0.566476
			25	1	0.871616	0.438073	0.679594
			30	0.982417	1	1	0.547936
			40	0.590669	0.554983	0.392789	0.426955
			50	0.281948	0.561182	0.609282	0.394154
			60	0.110745	0.796955	0.505056	0.155741
			90	0	0.32126	0.191936	0.0230596
			120		0.0693996	0.108971
			source:
			dm and wt.xls
Measurement2:				202	pfk26d	pfk27d	double mutant
			0	0.0986605	0.00594971	0.0431637	0.0163929
			2	0.446072	0.67619	1	0.915486
			4	0.379176	0.604596	0.308866	0.864199
			10	0.775863	0.827988	0.816298	0.307105
			15	1	0.556051	0.906991	0.283591
			20	0.674524	0.92336	0.683072	0.385603
			25	0.987955	0.447635	0.423485	1
			30	0.760599	1	0.549018	0.750512
			40	0.484643	0.647671	0.464912	0.443727
			50	0.155065	0.325071	0.513192	0.615219
			60	0.0848658	0.315198	0.0036972	0.699648
			90	0.00436114	0.0081027	0.0143815	0.402123
			120	0.00011422	0.000161348	0.008998	0.0378415
			source:
			first.xls
Measurement3:				pfk26d	pfk26d corrected	pfk27d	double mutant
			0	0.00842705	0.0112915	0.0166229	0.00916191
			2	0.622185	0.833673	0.778437	0.663132
			4	0.746318	1	0.605036	0.409934
			10	0.705147	0.944834	1	0.70668
			15	0.404493	0.541986	0.835366	1
			20	0.612297	0.820424	0.634711	0.406174
			25	0.572277	0.7668	0.782804	0.479984
			40	0.547704	0.733875	0.493147	0.523015
			50	0.404926	0.542566	0.662913	0.910841
			60	0.64877	0.869294	0.426947	0.5435
			90	0.0280164	0.0375395	0.0984569	0.211958
			120	0	0	0.00814491	0.0653949
			source:
			second (1).xls
Measurement4:				wt	pfk26d27d
			0	15.6974	0.0484571
			2	88.2621	53.3385
			4	100	73.5142
			10	76.4145	39.0583
			20	53.3368	45.7893
			30	57.5656	68.2287
			40	42.7432	100
			50	56.5963	31.7804
			60	55.4443	77.6086
			90	2.97307	27.2808
			120	5.56013	11.4497
			150	0	9.86448
			180	0	3.68487
