# Supplementary material for: Quantitative Analysis of Glycerol Accumulation, Glycolysis and Growth under Hyper Osmotic Stress
Source: PLoS Comput Biol. 2013 Jun 6;9(6):e1003084. doi: 10.1371/journal.pcbi.1003084 (PMC3677637; doi:10.1371/journal.pcbi.1003084)
Supplement: SBML Model S2 — Annotated model of osmoadaptation in pfk26/27Δ. (XML) [file pcbi.1003084.s024.xml]

<?xml version="1.0" encoding="UTF-8"?>
<sbml xmlns="http://www.sbml.org/sbml/level2" level="2" version="1">
  <model metaid="PetelenzKuehn_osmoadaptation_pfk2627D" id="PetelenzKuehn_osmoadaptation_pfk2627D" name="PetelenzKuehn_osmoadaptation_pfk2627D">
    <listOfFunctionDefinitions>
      <functionDefinition id="function_1" name="Henri-Michaelis-Menten (irreversible)">
        <math xmlns="http://www.w3.org/1998/Math/MathML">
          <lambda>
            <bvar>
              <ci> substrate </ci>
            </bvar>
            <bvar>
              <ci> Km </ci>
            </bvar>
            <bvar>
              <ci> V </ci>
            </bvar>
            <apply>
              <divide/>
              <apply>
                <times/>
                <ci> V </ci>
                <ci> substrate </ci>
              </apply>
              <apply>
                <plus/>
                <ci> Km </ci>
                <ci> substrate </ci>
              </apply>
            </apply>
          </lambda>
        </math>
      </functionDefinition>
      <functionDefinition id="function_4_v10_1" name="function_4_v10_1">
        <math xmlns="http://www.w3.org/1998/Math/MathML">
          <lambda>
            <bvar>
              <ci> CellSurface </ci>
            </bvar>
            <bvar>
              <ci> kv10_1 </ci>
            </bvar>
            <bvar>
              <ci> kv10_2 </ci>
            </bvar>
            <bvar>
              <ci> trehalose </ci>
            </bvar>
            <bvar>
              <ci> trehalose_e </ci>
            </bvar>
            <apply>
              <times/>
              <ci> kv10_1 </ci>
              <ci> CellSurface </ci>
              <apply>
                <minus/>
                <ci> trehalose </ci>
                <apply>
                  <times/>
                  <ci> kv10_2 </ci>
                  <ci> trehalose_e </ci>
                </apply>
              </apply>
            </apply>
          </lambda>
        </math>
      </functionDefinition>
      <functionDefinition id="function_4_v11Batch_1" name="function_4_v11Batch_1">
        <math xmlns="http://www.w3.org/1998/Math/MathML">
          <lambda>
            <bvar>
              <ci> cellnum </ci>
            </bvar>
            <bvar>
              <ci> initcellnum </ci>
            </bvar>
            <bvar>
              <ci> v11speed </ci>
            </bvar>
            <apply>
              <minus/>
              <apply>
                <divide/>
                <apply>
                  <times/>
                  <ci> v11speed </ci>
                  <ci> cellnum </ci>
                </apply>
                <ci> initcellnum </ci>
              </apply>
              <ci> v11speed </ci>
            </apply>
          </lambda>
        </math>
      </functionDefinition>
      <functionDefinition id="function_4_v12Batch_1" name="function_4_v12Batch_1">
        <math xmlns="http://www.w3.org/1998/Math/MathML">
          <lambda>
            <bvar>
              <ci> cellnum </ci>
            </bvar>
            <bvar>
              <ci> initcellnum </ci>
            </bvar>
            <bvar>
              <ci> v12speed </ci>
            </bvar>
            <apply>
              <minus/>
              <apply>
                <divide/>
                <apply>
                  <times/>
                  <ci> v12speed </ci>
                  <ci> cellnum </ci>
                </apply>
                <ci> initcellnum </ci>
              </apply>
              <ci> v12speed </ci>
            </apply>
          </lambda>
        </math>
      </functionDefinition>
      <functionDefinition id="function_4_v13a_1" name="function_4_v13a_1">
        <math xmlns="http://www.w3.org/1998/Math/MathML">
          <lambda>
            <bvar>
              <ci> CellSurface </ci>
            </bvar>
            <bvar>
              <ci> Fps1r </ci>
            </bvar>
            <bvar>
              <ci> glycerol_e </ci>
            </bvar>
            <bvar>
              <ci> glycerol_i </ci>
            </bvar>
            <bvar>
              <ci> kDiff </ci>
            </bvar>
            <bvar>
              <ci> kv13a_1 </ci>
            </bvar>
            <apply>
              <times/>
              <ci> kv13a_1 </ci>
              <ci> CellSurface </ci>
              <ci> Fps1r </ci>
              <apply>
                <minus/>
                <ci> glycerol_i </ci>
                <apply>
                  <times/>
                  <ci> kDiff </ci>
                  <ci> glycerol_e </ci>
                </apply>
              </apply>
            </apply>
          </lambda>
        </math>
      </functionDefinition>
      <functionDefinition id="function_4_v10Batch_1" name="function_4_v10Batch_1">
        <math xmlns="http://www.w3.org/1998/Math/MathML">
          <lambda>
            <bvar>
              <ci> cellnum </ci>
            </bvar>
            <bvar>
              <ci> initcellnum </ci>
            </bvar>
            <bvar>
              <ci> v10speed </ci>
            </bvar>
            <apply>
              <minus/>
              <apply>
                <divide/>
                <apply>
                  <times/>
                  <ci> v10speed </ci>
                  <ci> cellnum </ci>
                </apply>
                <ci> initcellnum </ci>
              </apply>
              <ci> v10speed </ci>
            </apply>
          </lambda>
        </math>
      </functionDefinition>
      <functionDefinition id="function_4_v14_1" name="function_4_v14_1">
        <math xmlns="http://www.w3.org/1998/Math/MathML">
          <lambda>
            <bvar>
              <ci> G6P </ci>
            </bvar>
            <bvar>
              <ci> OsmoE </ci>
            </bvar>
            <bvar>
              <ci> cellvol </ci>
            </bvar>
            <bvar>
              <ci> kv14_1 </ci>
            </bvar>
            <bvar>
              <ci> kv14_2 </ci>
            </bvar>
            <bvar>
              <ci> kv14_3 </ci>
            </bvar>
            <bvar>
              <ci> kv14_4 </ci>
            </bvar>
            <bvar>
              <ci> kv14_5 </ci>
            </bvar>
            <apply>
              <divide/>
              <apply>
                <divide/>
                <apply>
                  <times/>
                  <apply>
                    <divide/>
                    <apply>
                      <times/>
                      <ci> kv14_1 </ci>
                      <apply>
                        <power/>
                        <ci> cellvol </ci>
                        <ci> kv14_3 </ci>
                      </apply>
                    </apply>
                    <apply>
                      <plus/>
                      <apply>
                        <power/>
                        <ci> cellvol </ci>
                        <ci> kv14_3 </ci>
                      </apply>
                      <ci> kv14_2 </ci>
                    </apply>
                  </apply>
                  <apply>
                    <minus/>
                    <cn> 1 </cn>
                    <apply>
                      <divide/>
                      <ci> OsmoE </ci>
                      <apply>
                        <plus/>
                        <ci> OsmoE </ci>
                        <ci> kv14_4 </ci>
                      </apply>
                    </apply>
                  </apply>
                  <ci> G6P </ci>
                </apply>
                <ci> kv14_5 </ci>
              </apply>
              <apply>
                <plus/>
                <cn> 1 </cn>
                <apply>
                  <divide/>
                  <ci> G6P </ci>
                  <ci> kv14_5 </ci>
                </apply>
              </apply>
            </apply>
          </lambda>
        </math>
      </functionDefinition>
      <functionDefinition id="function_4_v11_1" name="function_4_v11_1">
        <math xmlns="http://www.w3.org/1998/Math/MathML">
          <lambda>
            <bvar>
              <ci> CellSurface </ci>
            </bvar>
            <bvar>
              <ci> acetate_e </ci>
            </bvar>
            <bvar>
              <ci> acetate_i </ci>
            </bvar>
            <bvar>
              <ci> kv11_1 </ci>
            </bvar>
            <bvar>
              <ci> kv11_2 </ci>
            </bvar>
            <apply>
              <times/>
              <ci> kv11_1 </ci>
              <ci> CellSurface </ci>
              <apply>
                <minus/>
                <ci> acetate_i </ci>
                <apply>
                  <times/>
                  <ci> kv11_2 </ci>
                  <ci> acetate_e </ci>
                </apply>
              </apply>
            </apply>
          </lambda>
        </math>
      </functionDefinition>
      <functionDefinition id="function_4_v13aBatch_1" name="function_4_v13aBatch_1">
        <math xmlns="http://www.w3.org/1998/Math/MathML">
          <lambda>
            <bvar>
              <ci> cellnum </ci>
            </bvar>
            <bvar>
              <ci> initcellnum </ci>
            </bvar>
            <bvar>
              <ci> v13aspeed </ci>
            </bvar>
            <apply>
              <minus/>
              <apply>
                <divide/>
                <apply>
                  <times/>
                  <ci> v13aspeed </ci>
                  <ci> cellnum </ci>
                </apply>
                <ci> initcellnum </ci>
              </apply>
              <ci> v13aspeed </ci>
            </apply>
          </lambda>
        </math>
      </functionDefinition>
      <functionDefinition id="function_4_v13bBatch_1" name="function_4_v13bBatch_1">
        <math xmlns="http://www.w3.org/1998/Math/MathML">
          <lambda>
            <bvar>
              <ci> cellnum </ci>
            </bvar>
            <bvar>
              <ci> initcellnum </ci>
            </bvar>
            <bvar>
              <ci> v13bspeed </ci>
            </bvar>
            <apply>
              <minus/>
              <apply>
                <divide/>
                <apply>
                  <times/>
                  <ci> v13bspeed </ci>
                  <ci> cellnum </ci>
                </apply>
                <ci> initcellnum </ci>
              </apply>
              <ci> v13bspeed </ci>
            </apply>
          </lambda>
        </math>
      </functionDefinition>
      <functionDefinition id="function_4_v12_1" name="function_4_v12_1">
        <math xmlns="http://www.w3.org/1998/Math/MathML">
          <lambda>
            <bvar>
              <ci> CellSurface </ci>
            </bvar>
            <bvar>
              <ci> ethanol_e </ci>
            </bvar>
            <bvar>
              <ci> ethanol_i </ci>
            </bvar>
            <bvar>
              <ci> kv12_1 </ci>
            </bvar>
            <bvar>
              <ci> kv12_2 </ci>
            </bvar>
            <apply>
              <times/>
              <ci> kv12_1 </ci>
              <ci> CellSurface </ci>
              <apply>
                <minus/>
                <ci> ethanol_i </ci>
                <apply>
                  <times/>
                  <ci> kv12_2 </ci>
                  <ci> ethanol_e </ci>
                </apply>
              </apply>
            </apply>
          </lambda>
        </math>
      </functionDefinition>
      <functionDefinition id="function_4_v15f_1" name="function_4_v15f_1">
        <math xmlns="http://www.w3.org/1998/Math/MathML">
          <lambda>
            <bvar>
              <ci> G6P </ci>
            </bvar>
            <bvar>
              <ci> Pfk2627a </ci>
            </bvar>
            <bvar>
              <ci> kv15f_1 </ci>
            </bvar>
            <bvar>
              <ci> kv15f_2 </ci>
            </bvar>
            <apply>
              <divide/>
              <apply>
                <times/>
                <ci> G6P </ci>
                <ci> kv15f_1 </ci>
                <ci> Pfk2627a </ci>
              </apply>
              <apply>
                <plus/>
                <ci> kv15f_2 </ci>
                <ci> G6P </ci>
              </apply>
            </apply>
          </lambda>
        </math>
      </functionDefinition>
      <functionDefinition id="function_4_v17f_1" name="function_4_v17f_1">
        <math xmlns="http://www.w3.org/1998/Math/MathML">
          <lambda>
            <bvar>
              <ci> AOG </ci>
            </bvar>
            <bvar>
              <ci> Hog1PP </ci>
            </bvar>
            <bvar>
              <ci> kv17f_1 </ci>
            </bvar>
            <bvar>
              <ci> kv17f_2 </ci>
            </bvar>
            <bvar>
              <ci> kv17f_3 </ci>
            </bvar>
            <bvar>
              <ci> kv17f_4 </ci>
            </bvar>
            <bvar>
              <ci> kv17f_6 </ci>
            </bvar>
            <bvar>
              <ci> kx1 </ci>
            </bvar>
            <bvar>
              <ci> kx2 </ci>
            </bvar>
            <apply>
              <plus/>
              <apply>
                <divide/>
                <apply>
                  <times/>
                  <ci> kv17f_1 </ci>
                  <apply>
                    <power/>
                    <ci> Hog1PP </ci>
                    <ci> kx1 </ci>
                  </apply>
                </apply>
                <apply>
                  <plus/>
                  <apply>
                    <power/>
                    <ci> Hog1PP </ci>
                    <ci> kx1 </ci>
                  </apply>
                  <ci> kv17f_2 </ci>
                </apply>
              </apply>
              <apply>
                <divide/>
                <apply>
                  <times/>
                  <ci> kv17f_3 </ci>
                  <apply>
                    <power/>
                    <ci> AOG </ci>
                    <ci> kx2 </ci>
                  </apply>
                </apply>
                <apply>
                  <plus/>
                  <apply>
                    <power/>
                    <ci> AOG </ci>
                    <ci> kx2 </ci>
                  </apply>
                  <ci> kv17f_4 </ci>
                </apply>
              </apply>
              <ci> kv17f_6 </ci>
            </apply>
          </lambda>
        </math>
      </functionDefinition>
      <functionDefinition id="function_4_v13b_1" name="function_4_v13b_1">
        <math xmlns="http://www.w3.org/1998/Math/MathML">
          <lambda>
            <bvar>
              <ci> Stl1 </ci>
            </bvar>
            <bvar>
              <ci> glycerol_e </ci>
            </bvar>
            <bvar>
              <ci> kv13b_1 </ci>
            </bvar>
            <bvar>
              <ci> kv13b_2 </ci>
            </bvar>
            <apply>
              <divide/>
              <apply>
                <times/>
                <ci> glycerol_e </ci>
                <ci> kv13b_1 </ci>
                <ci> Stl1 </ci>
              </apply>
              <apply>
                <plus/>
                <ci> kv13b_2 </ci>
                <ci> glycerol_e </ci>
              </apply>
            </apply>
          </lambda>
        </math>
      </functionDefinition>
      <functionDefinition id="function_4_v18f_1" name="function_4_v18f_1">
        <math xmlns="http://www.w3.org/1998/Math/MathML">
          <lambda>
            <bvar>
              <ci> gpd1mRNA </ci>
            </bvar>
            <bvar>
              <ci> kv18f_1 </ci>
            </bvar>
            <apply>
              <times/>
              <ci> kv18f_1 </ci>
              <ci> gpd1mRNA </ci>
            </apply>
          </lambda>
        </math>
      </functionDefinition>
      <functionDefinition id="function_4_v1Batch_1" name="function_4_v1Batch_1">
        <math xmlns="http://www.w3.org/1998/Math/MathML">
          <lambda>
            <bvar>
              <ci> cellnum </ci>
            </bvar>
            <bvar>
              <ci> initcellnum </ci>
            </bvar>
            <bvar>
              <ci> v1speed </ci>
            </bvar>
            <apply>
              <minus/>
              <apply>
                <divide/>
                <apply>
                  <times/>
                  <ci> v1speed </ci>
                  <ci> cellnum </ci>
                </apply>
                <ci> initcellnum </ci>
              </apply>
              <ci> v1speed </ci>
            </apply>
          </lambda>
        </math>
      </functionDefinition>
      <functionDefinition id="function_4_v20f_1" name="function_4_v20f_1">
        <math xmlns="http://www.w3.org/1998/Math/MathML">
          <lambda>
            <bvar>
              <ci> Hog1PP </ci>
            </bvar>
            <bvar>
              <ci> kv20f_1 </ci>
            </bvar>
            <bvar>
              <ci> kv20f_2 </ci>
            </bvar>
            <bvar>
              <ci> kv20f_3 </ci>
            </bvar>
            <bvar>
              <ci> kv20f_x </ci>
            </bvar>
            <apply>
              <plus/>
              <apply>
                <divide/>
                <apply>
                  <times/>
                  <ci> kv20f_1 </ci>
                  <apply>
                    <power/>
                    <ci> Hog1PP </ci>
                    <ci> kv20f_x </ci>
                  </apply>
                </apply>
                <apply>
                  <plus/>
                  <apply>
                    <power/>
                    <ci> Hog1PP </ci>
                    <ci> kv20f_x </ci>
                  </apply>
                  <ci> kv20f_2 </ci>
                </apply>
              </apply>
              <ci> kv20f_3 </ci>
            </apply>
          </lambda>
        </math>
      </functionDefinition>
      <functionDefinition id="function_4_v16f_1" name="function_4_v16f_1">
        <math xmlns="http://www.w3.org/1998/Math/MathML">
          <lambda>
            <bvar>
              <ci> Hog1 </ci>
            </bvar>
            <bvar>
              <ci> OsmoE </ci>
            </bvar>
            <bvar>
              <ci> Vm </ci>
            </bvar>
            <bvar>
              <ci> kv16f_1 </ci>
            </bvar>
            <bvar>
              <ci> kv16f_2 </ci>
            </bvar>
            <bvar>
              <ci> kv16f_3 </ci>
            </bvar>
            <apply>
              <times/>
              <ci> Hog1 </ci>
              <ci> kv16f_1 </ci>
              <ci> OsmoE </ci>
              <apply>
                <power/>
                <apply>
                  <divide/>
                  <ci> kv16f_2 </ci>
                  <ci> Vm </ci>
                </apply>
                <ci> kv16f_3 </ci>
              </apply>
            </apply>
          </lambda>
        </math>
      </functionDefinition>
      <functionDefinition id="function_4_v21f_1" name="function_4_v21f_1">
        <math xmlns="http://www.w3.org/1998/Math/MathML">
          <lambda>
            <bvar>
              <ci> kv21f_1 </ci>
            </bvar>
            <bvar>
              <ci> stl1mRNA </ci>
            </bvar>
            <apply>
              <times/>
              <ci> kv21f_1 </ci>
              <ci> stl1mRNA </ci>
            </apply>
          </lambda>
        </math>
      </functionDefinition>
      <functionDefinition id="function_4_v23f_1" name="function_4_v23f_1">
        <math xmlns="http://www.w3.org/1998/Math/MathML">
          <lambda>
            <bvar>
              <ci> AOGi </ci>
            </bvar>
            <bvar>
              <ci> Vm </ci>
            </bvar>
            <bvar>
              <ci> kv23f_1 </ci>
            </bvar>
            <bvar>
              <ci> kv23f_2 </ci>
            </bvar>
            <bvar>
              <ci> kv23f_3 </ci>
            </bvar>
            <apply>
              <times/>
              <ci> AOGi </ci>
              <ci> kv23f_1 </ci>
              <apply>
                <power/>
                <apply>
                  <divide/>
                  <ci> kv23f_2 </ci>
                  <ci> Vm </ci>
                </apply>
                <ci> kv23f_3 </ci>
              </apply>
            </apply>
          </lambda>
        </math>
      </functionDefinition>
      <functionDefinition id="function_4_v3_1" name="function_4_v3_1">
        <math xmlns="http://www.w3.org/1998/Math/MathML">
          <lambda>
            <bvar>
              <ci> G6P </ci>
            </bvar>
            <bvar>
              <ci> kv3_1 </ci>
            </bvar>
            <bvar>
              <ci> kv3_2 </ci>
            </bvar>
            <bvar>
              <ci> kv3_3 </ci>
            </bvar>
            <bvar>
              <ci> kv3_4 </ci>
            </bvar>
            <bvar>
              <ci> trehalose </ci>
            </bvar>
            <apply>
              <divide/>
              <apply>
                <minus/>
                <apply>
                  <divide/>
                  <apply>
                    <times/>
                    <ci> kv3_1 </ci>
                    <ci> G6P </ci>
                  </apply>
                  <ci> kv3_2 </ci>
                </apply>
                <apply>
                  <divide/>
                  <apply>
                    <times/>
                    <ci> kv3_3 </ci>
                    <ci> trehalose </ci>
                  </apply>
                  <ci> kv3_4 </ci>
                </apply>
              </apply>
              <apply>
                <plus/>
                <cn> 1 </cn>
                <apply>
                  <divide/>
                  <ci> G6P </ci>
                  <ci> kv3_2 </ci>
                </apply>
                <apply>
                  <divide/>
                  <ci> trehalose </ci>
                  <ci> kv3_4 </ci>
                </apply>
              </apply>
            </apply>
          </lambda>
        </math>
      </functionDefinition>
      <functionDefinition id="function_4_v19f_1" name="function_4_v19f_1">
        <math xmlns="http://www.w3.org/1998/Math/MathML">
          <lambda>
            <bvar>
              <ci> Hog1PP </ci>
            </bvar>
            <bvar>
              <ci> Pfk2627i </ci>
            </bvar>
            <bvar>
              <ci> kv19f_1 </ci>
            </bvar>
            <apply>
              <times/>
              <ci> kv19f_1 </ci>
              <ci> Hog1PP </ci>
              <ci> Pfk2627i </ci>
            </apply>
          </lambda>
        </math>
      </functionDefinition>
      <functionDefinition id="function_4_v4_1" name="function_4_v4_1">
        <math xmlns="http://www.w3.org/1998/Math/MathML">
          <lambda>
            <bvar>
              <ci> F26DP </ci>
            </bvar>
            <bvar>
              <ci> G6P </ci>
            </bvar>
            <bvar>
              <ci> kv4_1 </ci>
            </bvar>
            <bvar>
              <ci> kv4_2 </ci>
            </bvar>
            <bvar>
              <ci> kv4_3 </ci>
            </bvar>
            <bvar>
              <ci> kv4_4 </ci>
            </bvar>
            <bvar>
              <ci> kv4_5 </ci>
            </bvar>
            <apply>
              <divide/>
              <apply>
                <times/>
                <apply>
                  <plus/>
                  <apply>
                    <times/>
                    <ci> kv4_2 </ci>
                    <apply>
                      <minus/>
                      <cn> 1 </cn>
                      <apply>
                        <divide/>
                        <apply>
                          <power/>
                          <ci> F26DP </ci>
                          <ci> kv4_5 </ci>
                        </apply>
                        <apply>
                          <power/>
                          <apply>
                            <plus/>
                            <ci> F26DP </ci>
                            <ci> kv4_3 </ci>
                          </apply>
                          <ci> kv4_5 </ci>
                        </apply>
                      </apply>
                    </apply>
                  </apply>
                  <apply>
                    <divide/>
                    <apply>
                      <times/>
                      <ci> kv4_1 </ci>
                      <apply>
                        <power/>
                        <ci> F26DP </ci>
                        <ci> kv4_5 </ci>
                      </apply>
                    </apply>
                    <apply>
                      <power/>
                      <apply>
                        <plus/>
                        <ci> F26DP </ci>
                        <ci> kv4_3 </ci>
                      </apply>
                      <ci> kv4_5 </ci>
                    </apply>
                  </apply>
                </apply>
                <apply>
                  <power/>
                  <apply>
                    <divide/>
                    <ci> G6P </ci>
                    <ci> kv4_4 </ci>
                  </apply>
                  <cn> 2 </cn>
                </apply>
              </apply>
              <apply>
                <plus/>
                <cn> 1 </cn>
                <apply>
                  <power/>
                  <apply>
                    <divide/>
                    <ci> G6P </ci>
                    <ci> kv4_4 </ci>
                  </apply>
                  <cn> 2 </cn>
                </apply>
              </apply>
            </apply>
          </lambda>
        </math>
      </functionDefinition>
      <functionDefinition id="function_4_v5_1" name="function_4_v5_1">
        <math xmlns="http://www.w3.org/1998/Math/MathML">
          <lambda>
            <bvar>
              <ci> F16DP </ci>
            </bvar>
            <bvar>
              <ci> kv5_1 </ci>
            </bvar>
            <bvar>
              <ci> kv5_2 </ci>
            </bvar>
            <bvar>
              <ci> kv5_3 </ci>
            </bvar>
            <bvar>
              <ci> kv5_4 </ci>
            </bvar>
            <bvar>
              <ci> trioseP </ci>
            </bvar>
            <apply>
              <minus/>
              <apply>
                <divide/>
                <apply>
                  <divide/>
                  <apply>
                    <times/>
                    <ci> kv5_1 </ci>
                    <ci> F16DP </ci>
                  </apply>
                  <ci> kv5_2 </ci>
                </apply>
                <apply>
                  <plus/>
                  <cn> 1 </cn>
                  <apply>
                    <divide/>
                    <ci> F16DP </ci>
                    <ci> kv5_2 </ci>
                  </apply>
                </apply>
              </apply>
              <apply>
                <divide/>
                <apply>
                  <divide/>
                  <apply>
                    <times/>
                    <ci> kv5_3 </ci>
                    <ci> trioseP </ci>
                  </apply>
                  <ci> kv5_4 </ci>
                </apply>
                <apply>
                  <plus/>
                  <cn> 1 </cn>
                  <apply>
                    <divide/>
                    <ci> trioseP </ci>
                    <ci> kv5_4 </ci>
                  </apply>
                </apply>
              </apply>
            </apply>
          </lambda>
        </math>
      </functionDefinition>
      <functionDefinition id="function_4_v22" name="function_4_v22">
        <math xmlns="http://www.w3.org/1998/Math/MathML">
          <lambda>
            <bvar>
              <ci> Fps1r </ci>
            </bvar>
            <bvar>
              <ci> Hog1PP </ci>
            </bvar>
            <bvar>
              <ci> Turgor </ci>
            </bvar>
            <bvar>
              <ci> kv22_1 </ci>
            </bvar>
            <bvar>
              <ci> kv22_2 </ci>
            </bvar>
            <bvar>
              <ci> kv22_3 </ci>
            </bvar>
            <apply>
              <minus/>
              <apply>
                <times/>
                <apply>
                  <divide/>
                  <apply>
                    <times/>
                    <ci> kv22_1 </ci>
                    <apply>
                      <minus/>
                      <ci> Turgor </ci>
                    </apply>
                  </apply>
                  <apply>
                    <plus/>
                    <ci> kv22_3 </ci>
                    <apply>
                      <minus/>
                      <ci> Turgor </ci>
                    </apply>
                  </apply>
                </apply>
                <cn> 1.5 </cn>
                <apply>
                  <minus/>
                  <cn> 1 </cn>
                  <apply>
                    <divide/>
                    <ci> Hog1PP </ci>
                    <apply>
                      <plus/>
                      <ci> Hog1PP </ci>
                      <ci> kv22_2 </ci>
                    </apply>
                  </apply>
                </apply>
              </apply>
              <apply>
                <times/>
                <ci> kv22_1 </ci>
                <ci> Fps1r </ci>
              </apply>
            </apply>
          </lambda>
        </math>
      </functionDefinition>
      <functionDefinition metaid="COPASI11" id="function_4_v6_1" name="function_4_v6_1">
        <math xmlns="http://www.w3.org/1998/Math/MathML">
          <lambda>
            <bvar>
              <ci> Gpd1 </ci>
            </bvar>
            <bvar>
              <ci> kv6_1 </ci>
            </bvar>
            <bvar>
              <ci> kv6_2 </ci>
            </bvar>
            <bvar>
              <ci> trioseP </ci>
            </bvar>
            <bvar>
              <ci> kv6_3 </ci>
            </bvar>
            <apply>
              <divide/>
              <apply>
                <times/>
                <apply>
                  <power/>
                  <ci> trioseP </ci>
                  <ci> kv6_3 </ci>
                </apply>
                <ci> kv6_1 </ci>
                <ci> Gpd1 </ci>
              </apply>
              <apply>
                <plus/>
                <ci> kv6_2 </ci>
                <apply>
                  <power/>
                  <ci> trioseP </ci>
                  <ci> kv6_3 </ci>
                </apply>
              </apply>
            </apply>
          </lambda>
        </math>
      </functionDefinition>
      <functionDefinition metaid="COPASI12" id="function_4_v6b_1" name="function_4_v6b_1">
        <math xmlns="http://www.w3.org/1998/Math/MathML">
          <lambda>
            <bvar>
              <ci> kv6b_4 </ci>
            </bvar>
            <bvar>
              <ci> kv6b_5 </ci>
            </bvar>
            <bvar>
              <ci> trioseP </ci>
            </bvar>
            <bvar>
              <ci> kv6b_x </ci>
            </bvar>
            <apply>
              <divide/>
              <apply>
                <divide/>
                <apply>
                  <times/>
                  <ci> kv6b_x </ci>
                  <ci> kv6b_4 </ci>
                  <apply>
                    <power/>
                    <ci> trioseP </ci>
                    <cn> 2 </cn>
                  </apply>
                </apply>
                <ci> kv6b_5 </ci>
              </apply>
              <apply>
                <plus/>
                <cn> 1 </cn>
                <apply>
                  <divide/>
                  <apply>
                    <power/>
                    <ci> trioseP </ci>
                    <cn> 2 </cn>
                  </apply>
                  <ci> kv6b_5 </ci>
                </apply>
              </apply>
            </apply>
          </lambda>
        </math>
      </functionDefinition>
      <functionDefinition id="function_4_vVacetate_i_1" name="function_4_vVacetate_i_1">
        <math xmlns="http://www.w3.org/1998/Math/MathML">
          <lambda>
            <bvar>
              <ci> acetate_i </ci>
            </bvar>
            <bvar>
              <ci> cellvol </ci>
            </bvar>
            <bvar>
              <ci> volchangespeed </ci>
            </bvar>
            <apply>
              <divide/>
              <apply>
                <times/>
                <ci> acetate_i </ci>
                <ci> volchangespeed </ci>
              </apply>
              <ci> cellvol </ci>
            </apply>
          </lambda>
        </math>
      </functionDefinition>
      <functionDefinition id="function_4_vVcin_1" name="function_4_vVcin_1">
        <math xmlns="http://www.w3.org/1998/Math/MathML">
          <lambda>
            <bvar>
              <ci> cellvol </ci>
            </bvar>
            <bvar>
              <ci> cin </ci>
            </bvar>
            <bvar>
              <ci> volchangespeed </ci>
            </bvar>
            <apply>
              <divide/>
              <apply>
                <times/>
                <ci> cin </ci>
                <ci> volchangespeed </ci>
              </apply>
              <ci> cellvol </ci>
            </apply>
          </lambda>
        </math>
      </functionDefinition>
      <functionDefinition id="function_4_vVethanol_i_1" name="function_4_vVethanol_i_1">
        <math xmlns="http://www.w3.org/1998/Math/MathML">
          <lambda>
            <bvar>
              <ci> cellvol </ci>
            </bvar>
            <bvar>
              <ci> ethanol_i </ci>
            </bvar>
            <bvar>
              <ci> volchangespeed </ci>
            </bvar>
            <apply>
              <divide/>
              <apply>
                <times/>
                <ci> ethanol_i </ci>
                <ci> volchangespeed </ci>
              </apply>
              <ci> cellvol </ci>
            </apply>
          </lambda>
        </math>
      </functionDefinition>
      <functionDefinition id="function_4_vVF16DP_1" name="function_4_vVF16DP_1">
        <math xmlns="http://www.w3.org/1998/Math/MathML">
          <lambda>
            <bvar>
              <ci> F16DP </ci>
            </bvar>
            <bvar>
              <ci> cellvol </ci>
            </bvar>
            <bvar>
              <ci> volchangespeed </ci>
            </bvar>
            <apply>
              <divide/>
              <apply>
                <times/>
                <ci> F16DP </ci>
                <ci> volchangespeed </ci>
              </apply>
              <ci> cellvol </ci>
            </apply>
          </lambda>
        </math>
      </functionDefinition>
      <functionDefinition id="function_4_vVG6P_1" name="function_4_vVG6P_1">
        <math xmlns="http://www.w3.org/1998/Math/MathML">
          <lambda>
            <bvar>
              <ci> G6P </ci>
            </bvar>
            <bvar>
              <ci> cellvol </ci>
            </bvar>
            <bvar>
              <ci> volchangespeed </ci>
            </bvar>
            <apply>
              <divide/>
              <apply>
                <times/>
                <ci> G6P </ci>
                <ci> volchangespeed </ci>
              </apply>
              <ci> cellvol </ci>
            </apply>
          </lambda>
        </math>
      </functionDefinition>
      <functionDefinition id="function_4_vVgluci_1" name="function_4_vVgluci_1">
        <math xmlns="http://www.w3.org/1998/Math/MathML">
          <lambda>
            <bvar>
              <ci> cellvol </ci>
            </bvar>
            <bvar>
              <ci> glucose_i </ci>
            </bvar>
            <bvar>
              <ci> volchangespeed </ci>
            </bvar>
            <apply>
              <divide/>
              <apply>
                <times/>
                <ci> glucose_i </ci>
                <ci> volchangespeed </ci>
              </apply>
              <ci> cellvol </ci>
            </apply>
          </lambda>
        </math>
      </functionDefinition>
      <functionDefinition id="function_4_vVGpd1_1" name="function_4_vVGpd1_1">
        <math xmlns="http://www.w3.org/1998/Math/MathML">
          <lambda>
            <bvar>
              <ci> Gpd1 </ci>
            </bvar>
            <bvar>
              <ci> cellvol </ci>
            </bvar>
            <bvar>
              <ci> volchangespeed </ci>
            </bvar>
            <apply>
              <divide/>
              <apply>
                <times/>
                <ci> Gpd1 </ci>
                <ci> volchangespeed </ci>
              </apply>
              <ci> cellvol </ci>
            </apply>
          </lambda>
        </math>
      </functionDefinition>
      <functionDefinition id="function_4_vVgpd1mRNA_1" name="function_4_vVgpd1mRNA_1">
        <math xmlns="http://www.w3.org/1998/Math/MathML">
          <lambda>
            <bvar>
              <ci> cellvol </ci>
            </bvar>
            <bvar>
              <ci> gpd1mRNA </ci>
            </bvar>
            <bvar>
              <ci> volchangespeed </ci>
            </bvar>
            <apply>
              <divide/>
              <apply>
                <times/>
                <ci> gpd1mRNA </ci>
                <ci> volchangespeed </ci>
              </apply>
              <ci> cellvol </ci>
            </apply>
          </lambda>
        </math>
      </functionDefinition>
      <functionDefinition id="function_4_vVos_1" name="function_4_vVos_1">
        <math xmlns="http://www.w3.org/1998/Math/MathML">
          <lambda>
            <bvar>
              <ci> CellSurface </ci>
            </bvar>
            <bvar>
              <ci> OsmoE </ci>
            </bvar>
            <bvar>
              <ci> Turgor </ci>
            </bvar>
            <bvar>
              <ci> cin </ci>
            </bvar>
            <bvar>
              <ci> glycerol_e </ci>
            </bvar>
            <bvar>
              <ci> glycerol_i </ci>
            </bvar>
            <bvar>
              <ci> vV_1 </ci>
            </bvar>
            <bvar>
              <ci> vV_2 </ci>
            </bvar>
            <bvar>
              <ci> vV_R </ci>
            </bvar>
            <bvar>
              <ci> vV_T </ci>
            </bvar>
            <apply>
              <times/>
              <ci> vV_1 </ci>
              <ci> CellSurface </ci>
              <apply>
                <minus/>
                <ci> Turgor </ci>
                <apply>
                  <times/>
                  <ci> vV_2 </ci>
                  <ci> vV_R </ci>
                  <ci> vV_T </ci>
                  <apply>
                    <minus/>
                    <apply>
                      <plus/>
                      <ci> glycerol_e </ci>
                      <ci> OsmoE </ci>
                    </apply>
                    <apply>
                      <plus/>
                      <ci> glycerol_i </ci>
                      <ci> cin </ci>
                    </apply>
                  </apply>
                </apply>
              </apply>
            </apply>
          </lambda>
        </math>
      </functionDefinition>
      <functionDefinition id="function_4_vVPfk2627a_1" name="function_4_vVPfk2627a_1">
        <math xmlns="http://www.w3.org/1998/Math/MathML">
          <lambda>
            <bvar>
              <ci> Pfk2627a </ci>
            </bvar>
            <bvar>
              <ci> cellvol </ci>
            </bvar>
            <bvar>
              <ci> volchangespeed </ci>
            </bvar>
            <apply>
              <divide/>
              <apply>
                <times/>
                <ci> Pfk2627a </ci>
                <ci> volchangespeed </ci>
              </apply>
              <ci> cellvol </ci>
            </apply>
          </lambda>
        </math>
      </functionDefinition>
      <functionDefinition id="function_4_vVpyruvate_1" name="function_4_vVpyruvate_1">
        <math xmlns="http://www.w3.org/1998/Math/MathML">
          <lambda>
            <bvar>
              <ci> cellvol </ci>
            </bvar>
            <bvar>
              <ci> pyruvate </ci>
            </bvar>
            <bvar>
              <ci> volchangespeed </ci>
            </bvar>
            <apply>
              <divide/>
              <apply>
                <times/>
                <ci> pyruvate </ci>
                <ci> volchangespeed </ci>
              </apply>
              <ci> cellvol </ci>
            </apply>
          </lambda>
        </math>
      </functionDefinition>
      <functionDefinition id="function_4_vVStl1_1" name="function_4_vVStl1_1">
        <math xmlns="http://www.w3.org/1998/Math/MathML">
          <lambda>
            <bvar>
              <ci> Stl1 </ci>
            </bvar>
            <bvar>
              <ci> cellvol </ci>
            </bvar>
            <bvar>
              <ci> volchangespeed </ci>
            </bvar>
            <apply>
              <divide/>
              <apply>
                <times/>
                <ci> Stl1 </ci>
                <ci> volchangespeed </ci>
              </apply>
              <ci> cellvol </ci>
            </apply>
          </lambda>
        </math>
      </functionDefinition>
      <functionDefinition id="function_4_vVstl1mRNA_1" name="function_4_vVstl1mRNA_1">
        <math xmlns="http://www.w3.org/1998/Math/MathML">
          <lambda>
            <bvar>
              <ci> cellvol </ci>
            </bvar>
            <bvar>
              <ci> stl1mRNA </ci>
            </bvar>
            <bvar>
              <ci> volchangespeed </ci>
            </bvar>
            <apply>
              <divide/>
              <apply>
                <times/>
                <ci> stl1mRNA </ci>
                <ci> volchangespeed </ci>
              </apply>
              <ci> cellvol </ci>
            </apply>
          </lambda>
        </math>
      </functionDefinition>
      <functionDefinition id="function_4_vVtrehalose_1" name="function_4_vVtrehalose_1">
        <math xmlns="http://www.w3.org/1998/Math/MathML">
          <lambda>
            <bvar>
              <ci> cellvol </ci>
            </bvar>
            <bvar>
              <ci> trehalose </ci>
            </bvar>
            <bvar>
              <ci> volchangespeed </ci>
            </bvar>
            <apply>
              <divide/>
              <apply>
                <times/>
                <ci> trehalose </ci>
                <ci> volchangespeed </ci>
              </apply>
              <ci> cellvol </ci>
            </apply>
          </lambda>
        </math>
      </functionDefinition>
      <functionDefinition id="function_4_vVHog1_1" name="function_4_vVHog1_1">
        <math xmlns="http://www.w3.org/1998/Math/MathML">
          <lambda>
            <bvar>
              <ci> Hog1 </ci>
            </bvar>
            <bvar>
              <ci> cellvol </ci>
            </bvar>
            <bvar>
              <ci> volchangespeed </ci>
            </bvar>
            <apply>
              <divide/>
              <apply>
                <times/>
                <ci> Hog1 </ci>
                <ci> volchangespeed </ci>
              </apply>
              <ci> cellvol </ci>
            </apply>
          </lambda>
        </math>
      </functionDefinition>
      <functionDefinition id="function_4_vVtrioseP_1" name="function_4_vVtrioseP_1">
        <math xmlns="http://www.w3.org/1998/Math/MathML">
          <lambda>
            <bvar>
              <ci> cellvol </ci>
            </bvar>
            <bvar>
              <ci> trioseP </ci>
            </bvar>
            <bvar>
              <ci> volchangespeed </ci>
            </bvar>
            <apply>
              <divide/>
              <apply>
                <times/>
                <ci> trioseP </ci>
                <ci> volchangespeed </ci>
              </apply>
              <ci> cellvol </ci>
            </apply>
          </lambda>
        </math>
      </functionDefinition>
      <functionDefinition id="function_4_vVPfk2627i_1" name="function_4_vVPfk2627i_1">
        <math xmlns="http://www.w3.org/1998/Math/MathML">
          <lambda>
            <bvar>
              <ci> Pfk2627i </ci>
            </bvar>
            <bvar>
              <ci> cellvol </ci>
            </bvar>
            <bvar>
              <ci> volchangespeed </ci>
            </bvar>
            <apply>
              <divide/>
              <apply>
                <times/>
                <ci> Pfk2627i </ci>
                <ci> volchangespeed </ci>
              </apply>
              <ci> cellvol </ci>
            </apply>
          </lambda>
        </math>
      </functionDefinition>
    </listOfFunctionDefinitions>
    <listOfUnitDefinitions>
      <unitDefinition id="volume">
        <listOfUnits>
          <unit kind="litre" scale="-3"/>
        </listOfUnits>
      </unitDefinition>
    </listOfUnitDefinitions>
    <listOfCompartments>
      <compartment metaid="intra" id="intra" name="intra" size="0.00025">
        <annotation>
          <rdf:RDF xmlns:rdf="http://www.w3.org/1999/02/22-rdf-syntax-ns#" xmlns:dc="http://purl.org/dc/elements/1.1/" xmlns:dcterms="http://purl.org/dc/terms/" xmlns:vCard="http://www.w3.org/2001/vcard-rdf/3.0#" xmlns:bqbiol="http://biomodels.net/biology-qualifiers/" xmlns:bqmodel="http://biomodels.net/model-qualifiers/">
            <rdf:Description rdf:about="#intra">
              <bqbiol:isPartOf>
                <rdf:Bag>
                  <rdf:li rdf:resource="urn:miriam:obo.go:GO%3A0044424"/>
                </rdf:Bag>
              </bqbiol:isPartOf>
              <bqbiol:is>
                <rdf:Bag>
                  <rdf:li rdf:resource="urn:miriam:obo.go:GO%3A0005737"/>
                </rdf:Bag>
              </bqbiol:is>
            </rdf:Description>
          </rdf:RDF>
        </annotation>
      </compartment>
      <compartment metaid="extra" id="extra" name="extra" size="0.5">
        <annotation>
          <rdf:RDF xmlns:rdf="http://www.w3.org/1999/02/22-rdf-syntax-ns#" xmlns:dc="http://purl.org/dc/elements/1.1/" xmlns:dcterms="http://purl.org/dc/terms/" xmlns:vCard="http://www.w3.org/2001/vcard-rdf/3.0#" xmlns:bqbiol="http://biomodels.net/biology-qualifiers/" xmlns:bqmodel="http://biomodels.net/model-qualifiers/">
            <rdf:Description rdf:about="#extra">
              <bqbiol:is>
                <rdf:Bag>
                  <rdf:li rdf:resource="urn:miriam:obo.go:GO%3A0005576"/>
                </rdf:Bag>
              </bqbiol:is>
            </rdf:Description>
          </rdf:RDF>
        </annotation>
      </compartment>
    </listOfCompartments>
    <listOfSpecies>
      <species metaid="glycerol_i" id="glycerol_i" name="glycerol_i" compartment="intra" initialConcentration="0.0964062">
        <annotation>
          <rdf:RDF xmlns:rdf="http://www.w3.org/1999/02/22-rdf-syntax-ns#" xmlns:dc="http://purl.org/dc/elements/1.1/" xmlns:dcterms="http://purl.org/dc/terms/" xmlns:vCard="http://www.w3.org/2001/vcard-rdf/3.0#" xmlns:bqbiol="http://biomodels.net/biology-qualifiers/" xmlns:bqmodel="http://biomodels.net/model-qualifiers/">
            <rdf:Description rdf:about="#glycerol_i">
              <bqbiol:occursIn>
                <rdf:Bag>
                  <rdf:li rdf:resource="urn:miriam:obo.go:GO%3A0005622"/>
                </rdf:Bag>
              </bqbiol:occursIn>
              <bqbiol:is>
                <rdf:Bag>
                  <rdf:li rdf:resource="urn:miriam:obo.chebi:CHEBI%3A17754"/>
                </rdf:Bag>
              </bqbiol:is>
            </rdf:Description>
          </rdf:RDF>
        </annotation>
      </species>
      <species metaid="cin" id="cin" name="cin" compartment="intra" initialConcentration="0.561972">
        <annotation>
          <rdf:RDF xmlns:rdf="http://www.w3.org/1999/02/22-rdf-syntax-ns#" xmlns:dc="http://purl.org/dc/elements/1.1/" xmlns:dcterms="http://purl.org/dc/terms/" xmlns:vCard="http://www.w3.org/2001/vcard-rdf/3.0#" xmlns:bqbiol="http://biomodels.net/biology-qualifiers/" xmlns:bqmodel="http://biomodels.net/model-qualifiers/">
            <rdf:Description rdf:about="#cin">
              <bqbiol:occursIn>
                <rdf:Bag>
                  <rdf:li rdf:resource="urn:miriam:obo.go:GO%3A0005622"/>
                </rdf:Bag>
              </bqbiol:occursIn>
              <bqbiol:is>
                <rdf:Bag>
                  <rdf:li rdf:resource="urn:miriam:obo.chebi:CHEBI%3A25728"/>
                </rdf:Bag>
              </bqbiol:is>
            </rdf:Description>
          </rdf:RDF>
        </annotation>
      </species>
      <species metaid="glucose_i" id="glucose_i" name="glucose_i" compartment="intra" initialConcentration="2.65015">
        <annotation>
          <rdf:RDF xmlns:rdf="http://www.w3.org/1999/02/22-rdf-syntax-ns#" xmlns:dc="http://purl.org/dc/elements/1.1/" xmlns:dcterms="http://purl.org/dc/terms/" xmlns:vCard="http://www.w3.org/2001/vcard-rdf/3.0#" xmlns:bqbiol="http://biomodels.net/biology-qualifiers/" xmlns:bqmodel="http://biomodels.net/model-qualifiers/">
            <rdf:Description rdf:about="#glucose_i">
              <bqbiol:occursIn>
                <rdf:Bag>
                  <rdf:li rdf:resource="urn:miriam:obo.go:GO%3A0005622"/>
                </rdf:Bag>
              </bqbiol:occursIn>
              <bqbiol:is>
                <rdf:Bag>
                  <rdf:li rdf:resource="urn:miriam:obo.chebi:CHEBI%3A17234"/>
                </rdf:Bag>
              </bqbiol:is>
            </rdf:Description>
          </rdf:RDF>
        </annotation>
      </species>
      <species metaid="G6P" id="G6P" name="G6P" compartment="intra" initialConcentration="2.45092">
        <annotation>
          <rdf:RDF xmlns:rdf="http://www.w3.org/1999/02/22-rdf-syntax-ns#" xmlns:dc="http://purl.org/dc/elements/1.1/" xmlns:dcterms="http://purl.org/dc/terms/" xmlns:vCard="http://www.w3.org/2001/vcard-rdf/3.0#" xmlns:bqbiol="http://biomodels.net/biology-qualifiers/" xmlns:bqmodel="http://biomodels.net/model-qualifiers/">
            <rdf:Description rdf:about="#G6P">
              <bqbiol:occursIn>
                <rdf:Bag>
                  <rdf:li rdf:resource="urn:miriam:obo.go:GO%3A0005622"/>
                </rdf:Bag>
              </bqbiol:occursIn>
              <bqbiol:is>
                <rdf:Bag>
                  <rdf:li rdf:resource="urn:miriam:obo.chebi:CHEBI%3A17665"/>
                </rdf:Bag>
              </bqbiol:is>
            </rdf:Description>
          </rdf:RDF>
        </annotation>
      </species>
      <species metaid="trehalose" id="trehalose" name="trehalose" compartment="intra" initialConcentration="0.00516765">
        <annotation>
          <rdf:RDF xmlns:rdf="http://www.w3.org/1999/02/22-rdf-syntax-ns#" xmlns:dc="http://purl.org/dc/elements/1.1/" xmlns:dcterms="http://purl.org/dc/terms/" xmlns:vCard="http://www.w3.org/2001/vcard-rdf/3.0#" xmlns:bqbiol="http://biomodels.net/biology-qualifiers/" xmlns:bqmodel="http://biomodels.net/model-qualifiers/">
            <rdf:Description rdf:about="#trehalose">
              <bqbiol:occursIn>
                <rdf:Bag>
                  <rdf:li rdf:resource="urn:miriam:obo.go:GO%3A0005622"/>
                </rdf:Bag>
              </bqbiol:occursIn>
              <bqbiol:is>
                <rdf:Bag>
                  <rdf:li rdf:resource="urn:miriam:obo.chebi:CHEBI%3A27082"/>
                </rdf:Bag>
              </bqbiol:is>
            </rdf:Description>
          </rdf:RDF>
        </annotation>
      </species>
      <species metaid="F16DP" id="F16DP" name="F16DP" compartment="intra" initialConcentration="0.150231">
        <annotation>
          <rdf:RDF xmlns:rdf="http://www.w3.org/1999/02/22-rdf-syntax-ns#" xmlns:dc="http://purl.org/dc/elements/1.1/" xmlns:dcterms="http://purl.org/dc/terms/" xmlns:vCard="http://www.w3.org/2001/vcard-rdf/3.0#" xmlns:bqbiol="http://biomodels.net/biology-qualifiers/" xmlns:bqmodel="http://biomodels.net/model-qualifiers/">
            <rdf:Description rdf:about="#F16DP">
              <bqbiol:occursIn>
                <rdf:Bag>
                  <rdf:li rdf:resource="urn:miriam:obo.go:GO%3A0005622"/>
                </rdf:Bag>
              </bqbiol:occursIn>
              <bqbiol:is>
                <rdf:Bag>
                  <rdf:li rdf:resource="urn:miriam:obo.chebi:CHEBI%3A16905"/>
                </rdf:Bag>
              </bqbiol:is>
            </rdf:Description>
          </rdf:RDF>
        </annotation>
      </species>
      <species metaid="F26DP" id="F26DP" name="F26DP" compartment="intra" initialConcentration="1.37848e-06">
        <annotation>
          <rdf:RDF xmlns:rdf="http://www.w3.org/1999/02/22-rdf-syntax-ns#" xmlns:dc="http://purl.org/dc/elements/1.1/" xmlns:dcterms="http://purl.org/dc/terms/" xmlns:vCard="http://www.w3.org/2001/vcard-rdf/3.0#" xmlns:bqbiol="http://biomodels.net/biology-qualifiers/" xmlns:bqmodel="http://biomodels.net/model-qualifiers/">
            <rdf:Description rdf:about="#F26DP">
              <bqbiol:occursIn>
                <rdf:Bag>
                  <rdf:li rdf:resource="urn:miriam:obo.go:GO%3A0005622"/>
                </rdf:Bag>
              </bqbiol:occursIn>
              <bqbiol:is>
                <rdf:Bag>
                  <rdf:li rdf:resource="urn:miriam:pubchem.compound:105021"/>
                </rdf:Bag>
              </bqbiol:is>
            </rdf:Description>
          </rdf:RDF>
        </annotation>
      </species>
      <species metaid="trioseP" id="trioseP" name="trioseP" compartment="intra" initialConcentration="0.101303">
        <annotation>
          <rdf:RDF xmlns:rdf="http://www.w3.org/1999/02/22-rdf-syntax-ns#" xmlns:dc="http://purl.org/dc/elements/1.1/" xmlns:dcterms="http://purl.org/dc/terms/" xmlns:vCard="http://www.w3.org/2001/vcard-rdf/3.0#" xmlns:bqbiol="http://biomodels.net/biology-qualifiers/" xmlns:bqmodel="http://biomodels.net/model-qualifiers/">
            <rdf:Description rdf:about="#trioseP">
              <bqbiol:occursIn>
                <rdf:Bag>
                  <rdf:li rdf:resource="urn:miriam:obo.go:GO%3A0005622"/>
                </rdf:Bag>
              </bqbiol:occursIn>
              <bqbiol:hasPart>
                <rdf:Bag>
                  <rdf:li rdf:resource="urn:miriam:pubchem.compound:729"/>
                  <rdf:li rdf:resource="urn:miriam:pubchem.compound:4643300"/>
                </rdf:Bag>
              </bqbiol:hasPart>
            </rdf:Description>
          </rdf:RDF>
        </annotation>
      </species>
      <species metaid="Gpd1" id="Gpd1" name="Gpd1" compartment="intra" initialConcentration="0.0470323">
        <annotation>
          <rdf:RDF xmlns:rdf="http://www.w3.org/1999/02/22-rdf-syntax-ns#" xmlns:dc="http://purl.org/dc/elements/1.1/" xmlns:dcterms="http://purl.org/dc/terms/" xmlns:vCard="http://www.w3.org/2001/vcard-rdf/3.0#" xmlns:bqbiol="http://biomodels.net/biology-qualifiers/" xmlns:bqmodel="http://biomodels.net/model-qualifiers/">
            <rdf:Description rdf:about="#Gpd1">
              <bqbiol:occursIn>
                <rdf:Bag>
                  <rdf:li rdf:resource="urn:miriam:obo.go:GO%3A0005622"/>
                </rdf:Bag>
              </bqbiol:occursIn>
              <bqbiol:is>
                <rdf:Bag>
                  <rdf:li rdf:resource="urn:miriam:uniprot:Q00055"/>
                </rdf:Bag>
              </bqbiol:is>
            </rdf:Description>
          </rdf:RDF>
        </annotation>
      </species>
      <species metaid="pyruvate" id="pyruvate" name="pyruvate" compartment="intra" initialConcentration="0.0140762">
        <annotation>
          <rdf:RDF xmlns:rdf="http://www.w3.org/1999/02/22-rdf-syntax-ns#" xmlns:dc="http://purl.org/dc/elements/1.1/" xmlns:dcterms="http://purl.org/dc/terms/" xmlns:vCard="http://www.w3.org/2001/vcard-rdf/3.0#" xmlns:bqbiol="http://biomodels.net/biology-qualifiers/" xmlns:bqmodel="http://biomodels.net/model-qualifiers/">
            <rdf:Description rdf:about="#pyruvate">
              <bqbiol:occursIn>
                <rdf:Bag>
                  <rdf:li rdf:resource="urn:miriam:obo.go:GO%3A0005622"/>
                </rdf:Bag>
              </bqbiol:occursIn>
              <bqbiol:is>
                <rdf:Bag>
                  <rdf:li rdf:resource="urn:miriam:obo.chebi:CHEBI%3A15361"/>
                </rdf:Bag>
              </bqbiol:is>
            </rdf:Description>
          </rdf:RDF>
        </annotation>
      </species>
      <species metaid="acetate_i" id="acetate_i" name="acetate_i" compartment="intra" initialConcentration="0.538048">
        <annotation>
          <rdf:RDF xmlns:rdf="http://www.w3.org/1999/02/22-rdf-syntax-ns#" xmlns:dc="http://purl.org/dc/elements/1.1/" xmlns:dcterms="http://purl.org/dc/terms/" xmlns:vCard="http://www.w3.org/2001/vcard-rdf/3.0#" xmlns:bqbiol="http://biomodels.net/biology-qualifiers/" xmlns:bqmodel="http://biomodels.net/model-qualifiers/">
            <rdf:Description rdf:about="#acetate_i">
              <bqbiol:occursIn>
                <rdf:Bag>
                  <rdf:li rdf:resource="urn:miriam:obo.go:GO%3A0005622"/>
                </rdf:Bag>
              </bqbiol:occursIn>
              <bqbiol:is>
                <rdf:Bag>
                  <rdf:li rdf:resource="urn:miriam:obo.chebi:CHEBI%3A30089"/>
                </rdf:Bag>
              </bqbiol:is>
            </rdf:Description>
          </rdf:RDF>
        </annotation>
      </species>
      <species metaid="ethanol_i" id="ethanol_i" name="ethanol_i" compartment="intra" initialConcentration="7.18007">
        <annotation>
          <rdf:RDF xmlns:rdf="http://www.w3.org/1999/02/22-rdf-syntax-ns#" xmlns:dc="http://purl.org/dc/elements/1.1/" xmlns:dcterms="http://purl.org/dc/terms/" xmlns:vCard="http://www.w3.org/2001/vcard-rdf/3.0#" xmlns:bqbiol="http://biomodels.net/biology-qualifiers/" xmlns:bqmodel="http://biomodels.net/model-qualifiers/">
            <rdf:Description rdf:about="#ethanol_i">
              <bqbiol:occursIn>
                <rdf:Bag>
                  <rdf:li rdf:resource="urn:miriam:obo.go:GO%3A0005622"/>
                </rdf:Bag>
              </bqbiol:occursIn>
              <bqbiol:is>
                <rdf:Bag>
                  <rdf:li rdf:resource="urn:miriam:obo.chebi:CHEBI%3A16236"/>
                </rdf:Bag>
              </bqbiol:is>
            </rdf:Description>
          </rdf:RDF>
        </annotation>
      </species>
      <species metaid="Hog1" id="Hog1" name="Hog1" compartment="intra" initialConcentration="0.446281">
        <annotation>
          <rdf:RDF xmlns:rdf="http://www.w3.org/1999/02/22-rdf-syntax-ns#" xmlns:dc="http://purl.org/dc/elements/1.1/" xmlns:dcterms="http://purl.org/dc/terms/" xmlns:vCard="http://www.w3.org/2001/vcard-rdf/3.0#" xmlns:bqbiol="http://biomodels.net/biology-qualifiers/" xmlns:bqmodel="http://biomodels.net/model-qualifiers/">
            <rdf:Description rdf:about="#Hog1">
              <bqbiol:isVersionOf>
                <rdf:Bag>
                  <rdf:li rdf:resource="urn:miriam:uniprot:P32485"/>
                </rdf:Bag>
              </bqbiol:isVersionOf>
            </rdf:Description>
          </rdf:RDF>
        </annotation>
      </species>
      <species metaid="Hog1PP" id="Hog1PP" name="Hog1PP" compartment="intra" initialConcentration="0.00876526">
        <annotation>
          <rdf:RDF xmlns:rdf="http://www.w3.org/1999/02/22-rdf-syntax-ns#" xmlns:dc="http://purl.org/dc/elements/1.1/" xmlns:dcterms="http://purl.org/dc/terms/" xmlns:vCard="http://www.w3.org/2001/vcard-rdf/3.0#" xmlns:bqbiol="http://biomodels.net/biology-qualifiers/" xmlns:bqmodel="http://biomodels.net/model-qualifiers/">
            <rdf:Description rdf:about="#Hog1PP">
              <bqbiol:isVersionOf>
                <rdf:Bag>
                  <rdf:li rdf:resource="urn:miriam:uniprot:P32485"/>
                </rdf:Bag>
              </bqbiol:isVersionOf>
            </rdf:Description>
          </rdf:RDF>
        </annotation>
      </species>
      <species metaid="Pfk2627a" id="Pfk2627a" name="Pfk2627a" compartment="intra" initialConcentration="0">
        <annotation>
          <rdf:RDF xmlns:rdf="http://www.w3.org/1999/02/22-rdf-syntax-ns#" xmlns:dc="http://purl.org/dc/elements/1.1/" xmlns:dcterms="http://purl.org/dc/terms/" xmlns:vCard="http://www.w3.org/2001/vcard-rdf/3.0#" xmlns:bqbiol="http://biomodels.net/biology-qualifiers/" xmlns:bqmodel="http://biomodels.net/model-qualifiers/">
            <rdf:Description rdf:about="#Pfk2627a">
              <bqbiol:isVersionOf>
                <rdf:Bag>
                  <rdf:li rdf:resource="urn:miriam:sgd:S000005496"/>
                </rdf:Bag>
              </bqbiol:isVersionOf>
              <bqbiol:isVersionOf>
                <rdf:Bag>
                  <rdf:li rdf:resource="urn:miriam:sgd:S000001369"/>
                </rdf:Bag>
              </bqbiol:isVersionOf>
            </rdf:Description>
          </rdf:RDF>
        </annotation>
      </species>
      <species metaid="Pfk2627i" id="Pfk2627i" name="Pfk2627i" compartment="intra" initialConcentration="0">
        <annotation>
          <rdf:RDF xmlns:rdf="http://www.w3.org/1999/02/22-rdf-syntax-ns#" xmlns:dc="http://purl.org/dc/elements/1.1/" xmlns:dcterms="http://purl.org/dc/terms/" xmlns:vCard="http://www.w3.org/2001/vcard-rdf/3.0#" xmlns:bqbiol="http://biomodels.net/biology-qualifiers/" xmlns:bqmodel="http://biomodels.net/model-qualifiers/">
            <rdf:Description rdf:about="#Pfk2627i">
              <bqbiol:isVersionOf>
                <rdf:Bag>
                  <rdf:li rdf:resource="urn:miriam:sgd:S000005496"/>
                </rdf:Bag>
              </bqbiol:isVersionOf>
              <bqbiol:isVersionOf>
                <rdf:Bag>
                  <rdf:li rdf:resource="urn:miriam:sgd:S000001369"/>
                </rdf:Bag>
              </bqbiol:isVersionOf>
            </rdf:Description>
          </rdf:RDF>
        </annotation>
      </species>
      <species metaid="AOG" id="AOG" name="AOG" compartment="intra" initialConcentration="0.000709276">
        <annotation>
          <rdf:RDF xmlns:rdf="http://www.w3.org/1999/02/22-rdf-syntax-ns#" xmlns:dc="http://purl.org/dc/elements/1.1/" xmlns:dcterms="http://purl.org/dc/terms/" xmlns:vCard="http://www.w3.org/2001/vcard-rdf/3.0#" xmlns:bqbiol="http://biomodels.net/biology-qualifiers/" xmlns:bqmodel="http://biomodels.net/model-qualifiers/">
            <rdf:Description rdf:about="#AOG">
              <bqbiol:encodes>
                <rdf:Bag>
                  <rdf:li rdf:resource="urn:miriam:obo.go:GO%3A0045941"/>
                </rdf:Bag>
              </bqbiol:encodes>
            </rdf:Description>
          </rdf:RDF>
        </annotation>
      </species>
      <species metaid="gpd1mRNA" id="gpd1mRNA" name="gpd1mRNA" compartment="intra" initialConcentration="0.00634662">
        <annotation>
          <rdf:RDF xmlns:rdf="http://www.w3.org/1999/02/22-rdf-syntax-ns#" xmlns:dc="http://purl.org/dc/elements/1.1/" xmlns:dcterms="http://purl.org/dc/terms/" xmlns:vCard="http://www.w3.org/2001/vcard-rdf/3.0#" xmlns:bqbiol="http://biomodels.net/biology-qualifiers/" xmlns:bqmodel="http://biomodels.net/model-qualifiers/">
            <rdf:Description rdf:about="#gpd1mRNA">
              <bqbiol:isEncodedBy>
                <rdf:Bag>
                  <rdf:li rdf:resource="urn:miriam:sgd:S000002180"/>
                </rdf:Bag>
              </bqbiol:isEncodedBy>
            </rdf:Description>
          </rdf:RDF>
        </annotation>
      </species>
      <species metaid="stl1mRNA" id="stl1mRNA" name="stl1mRNA" compartment="intra" initialConcentration="0.000939267">
        <annotation>
          <rdf:RDF xmlns:rdf="http://www.w3.org/1999/02/22-rdf-syntax-ns#" xmlns:dc="http://purl.org/dc/elements/1.1/" xmlns:dcterms="http://purl.org/dc/terms/" xmlns:vCard="http://www.w3.org/2001/vcard-rdf/3.0#" xmlns:bqbiol="http://biomodels.net/biology-qualifiers/" xmlns:bqmodel="http://biomodels.net/model-qualifiers/">
            <rdf:Description rdf:about="#stl1mRNA">
              <bqbiol:isEncodedBy>
                <rdf:Bag>
                  <rdf:li rdf:resource="urn:miriam:sgd:S000002944"/>
                </rdf:Bag>
              </bqbiol:isEncodedBy>
            </rdf:Description>
          </rdf:RDF>
        </annotation>
      </species>
      <species metaid="Stl1" id="Stl1" name="Stl1" compartment="intra" initialConcentration="0.000102953">
        <annotation>
          <rdf:RDF xmlns:rdf="http://www.w3.org/1999/02/22-rdf-syntax-ns#" xmlns:dc="http://purl.org/dc/elements/1.1/" xmlns:dcterms="http://purl.org/dc/terms/" xmlns:vCard="http://www.w3.org/2001/vcard-rdf/3.0#" xmlns:bqbiol="http://biomodels.net/biology-qualifiers/" xmlns:bqmodel="http://biomodels.net/model-qualifiers/">
            <rdf:Description rdf:about="#Stl1">
              <bqbiol:is>
                <rdf:Bag>
                  <rdf:li rdf:resource="urn:miriam:uniprot:P39932"/>
                </rdf:Bag>
              </bqbiol:is>
            </rdf:Description>
          </rdf:RDF>
        </annotation>
      </species>
      <species metaid="AOGi" id="AOGi" name="AOGi" compartment="intra" initialConcentration="0.00603531">
        <annotation>
          <rdf:RDF xmlns:rdf="http://www.w3.org/1999/02/22-rdf-syntax-ns#" xmlns:dc="http://purl.org/dc/elements/1.1/" xmlns:dcterms="http://purl.org/dc/terms/" xmlns:vCard="http://www.w3.org/2001/vcard-rdf/3.0#" xmlns:bqbiol="http://biomodels.net/biology-qualifiers/" xmlns:bqmodel="http://biomodels.net/model-qualifiers/">
            <rdf:Description rdf:about="#AOGi">
              <bqbiol:encodes>
                <rdf:Bag>
                  <rdf:li rdf:resource="urn:miriam:obo.go:GO%3A0045941"/>
                </rdf:Bag>
              </bqbiol:encodes>
            </rdf:Description>
          </rdf:RDF>
        </annotation>
      </species>
      <species metaid="Fps1r" id="Fps1r" name="Fps1r" compartment="intra" initialConcentration="1.68951">
        <annotation>
          <rdf:RDF xmlns:rdf="http://www.w3.org/1999/02/22-rdf-syntax-ns#" xmlns:dc="http://purl.org/dc/elements/1.1/" xmlns:dcterms="http://purl.org/dc/terms/" xmlns:vCard="http://www.w3.org/2001/vcard-rdf/3.0#" xmlns:bqbiol="http://biomodels.net/biology-qualifiers/" xmlns:bqmodel="http://biomodels.net/model-qualifiers/">
            <rdf:Description rdf:about="#Fps1r">
              <bqbiol:is>
                <rdf:Bag>
                  <rdf:li rdf:resource="urn:miriam:uniprot:P23900"/>
                </rdf:Bag>
              </bqbiol:is>
            </rdf:Description>
          </rdf:RDF>
        </annotation>
      </species>
      <species metaid="biomass" id="biomass" name="biomass" compartment="intra" initialConcentration="14.9245"/>
      <species metaid="cellvol" id="cellvol" name="cellvol" compartment="intra" initialConcentration="0.000240000000000001"/>
      <species metaid="glycerol_e" id="glycerol_e" name="glycerol_e" compartment="extra" initialConcentration="0.00236298">
        <annotation>
          <rdf:RDF xmlns:rdf="http://www.w3.org/1999/02/22-rdf-syntax-ns#" xmlns:dc="http://purl.org/dc/elements/1.1/" xmlns:dcterms="http://purl.org/dc/terms/" xmlns:vCard="http://www.w3.org/2001/vcard-rdf/3.0#" xmlns:bqbiol="http://biomodels.net/biology-qualifiers/" xmlns:bqmodel="http://biomodels.net/model-qualifiers/">
            <rdf:Description rdf:about="#glycerol_e">
              <bqbiol:occursIn>
                <rdf:Bag>
                  <rdf:li rdf:resource="urn:miriam:obo.go:GO%3A0005576"/>
                </rdf:Bag>
              </bqbiol:occursIn>
              <bqbiol:is>
                <rdf:Bag>
                  <rdf:li rdf:resource="urn:miriam:obo.chebi:CHEBI%3A17754"/>
                </rdf:Bag>
              </bqbiol:is>
            </rdf:Description>
          </rdf:RDF>
        </annotation>
      </species>
      <species metaid="glucose_e" id="glucose_e" name="glucose_e" compartment="extra" initialConcentration="0.121324">
        <annotation>
          <rdf:RDF xmlns:rdf="http://www.w3.org/1999/02/22-rdf-syntax-ns#" xmlns:dc="http://purl.org/dc/elements/1.1/" xmlns:dcterms="http://purl.org/dc/terms/" xmlns:vCard="http://www.w3.org/2001/vcard-rdf/3.0#" xmlns:bqbiol="http://biomodels.net/biology-qualifiers/" xmlns:bqmodel="http://biomodels.net/model-qualifiers/">
            <rdf:Description rdf:about="#glucose_e">
              <bqbiol:occursIn>
                <rdf:Bag>
                  <rdf:li rdf:resource="urn:miriam:obo.go:GO%3A0005576"/>
                </rdf:Bag>
              </bqbiol:occursIn>
              <bqbiol:is>
                <rdf:Bag>
                  <rdf:li rdf:resource="urn:miriam:obo.chebi:CHEBI%3A17234"/>
                </rdf:Bag>
              </bqbiol:is>
            </rdf:Description>
          </rdf:RDF>
        </annotation>
      </species>
      <species metaid="acetate_e" id="acetate_e" name="acetate_e" compartment="extra" initialConcentration="0.00238146">
        <annotation>
          <rdf:RDF xmlns:rdf="http://www.w3.org/1999/02/22-rdf-syntax-ns#" xmlns:dc="http://purl.org/dc/elements/1.1/" xmlns:dcterms="http://purl.org/dc/terms/" xmlns:vCard="http://www.w3.org/2001/vcard-rdf/3.0#" xmlns:bqbiol="http://biomodels.net/biology-qualifiers/" xmlns:bqmodel="http://biomodels.net/model-qualifiers/">
            <rdf:Description rdf:about="#acetate_e">
              <bqbiol:occursIn>
                <rdf:Bag>
                  <rdf:li rdf:resource="urn:miriam:obo.go:GO%3A0005576"/>
                </rdf:Bag>
              </bqbiol:occursIn>
              <bqbiol:is>
                <rdf:Bag>
                  <rdf:li rdf:resource="urn:miriam:obo.chebi:CHEBI%3A30089"/>
                </rdf:Bag>
              </bqbiol:is>
            </rdf:Description>
          </rdf:RDF>
        </annotation>
      </species>
      <species metaid="ethanol_e" id="ethanol_e" name="ethanol_e" compartment="extra" initialConcentration="0.0121809">
        <annotation>
          <rdf:RDF xmlns:rdf="http://www.w3.org/1999/02/22-rdf-syntax-ns#" xmlns:dc="http://purl.org/dc/elements/1.1/" xmlns:dcterms="http://purl.org/dc/terms/" xmlns:vCard="http://www.w3.org/2001/vcard-rdf/3.0#" xmlns:bqbiol="http://biomodels.net/biology-qualifiers/" xmlns:bqmodel="http://biomodels.net/model-qualifiers/">
            <rdf:Description rdf:about="#ethanol_e">
              <bqbiol:occursIn>
                <rdf:Bag>
                  <rdf:li rdf:resource="urn:miriam:obo.go:GO%3A0005576"/>
                </rdf:Bag>
              </bqbiol:occursIn>
              <bqbiol:is>
                <rdf:Bag>
                  <rdf:li rdf:resource="urn:miriam:obo.chebi:CHEBI%3A16236"/>
                </rdf:Bag>
              </bqbiol:is>
            </rdf:Description>
          </rdf:RDF>
        </annotation>
      </species>
      <species metaid="trehalose_e" id="trehalose_e" name="trehalose_e" compartment="extra" initialConcentration="0.000167326">
        <annotation>
          <rdf:RDF xmlns:rdf="http://www.w3.org/1999/02/22-rdf-syntax-ns#" xmlns:dc="http://purl.org/dc/elements/1.1/" xmlns:dcterms="http://purl.org/dc/terms/" xmlns:vCard="http://www.w3.org/2001/vcard-rdf/3.0#" xmlns:bqbiol="http://biomodels.net/biology-qualifiers/" xmlns:bqmodel="http://biomodels.net/model-qualifiers/">
            <rdf:Description rdf:about="#trehalose_e">
              <bqbiol:occursIn>
                <rdf:Bag>
                  <rdf:li rdf:resource="urn:miriam:obo.go:GO%3A0005576"/>
                </rdf:Bag>
              </bqbiol:occursIn>
              <bqbiol:is>
                <rdf:Bag>
                  <rdf:li rdf:resource="urn:miriam:obo.chebi:CHEBI%3A27082"/>
                </rdf:Bag>
              </bqbiol:is>
            </rdf:Description>
          </rdf:RDF>
        </annotation>
      </species>
    </listOfSpecies>
    <listOfParameters>
      <parameter metaid="cellvol_init" id="cellvol_init" name="cellvol_init" value="0.000240000000000001"/>
      <parameter metaid="kv19f_1" id="kv19f_1" name="kv19f_1" value="0.299127"/>
      <parameter metaid="kv19r_1" id="kv19r_1" name="kv19r_1" value="0.0605655"/>
      <parameter metaid="kv17f_1" id="kv17f_1" name="kv17f_1" value="0.000411446"/>
      <parameter metaid="kv17f_3" id="kv17f_3" name="kv17f_3" value="0.421394"/>
      <parameter metaid="kv17f_6" id="kv17f_6" name="kv17f_6" value="7.85767e-09"/>
      <parameter metaid="parameter_97" id="parameter_97" name="parameter_97" value="0.8"/>
      <parameter metaid="vV_1" id="vV_1" name="vV_1" value="3.56294e-05"/>
      <parameter metaid="vV_2" id="vV_2" name="vV_2" value="0.00116532"/>
      <parameter metaid="vV_R" id="vV_R" name="vV_R" value="8.314"/>
      <parameter metaid="vV_T" id="vV_T" name="vV_T" value="298.5"/>
      <parameter metaid="t_stress" id="t_stress" name="t_stress" value="3600"/>
      <parameter metaid="kv1_1" id="kv1_1" name="kv1_1" value="5.05249e-06"/>
      <parameter metaid="kv1_2" id="kv1_2" name="kv1_2" value="0.899814"/>
      <parameter metaid="initcellnum" id="initcellnum" name="initcellnum" value="6954722.464"/>
      <parameter metaid="kv2_1" id="kv2_1" name="kv2_1" value="0.00303855"/>
      <parameter metaid="kv2_2" id="kv2_2" name="kv2_2" value="0.40864"/>
      <parameter metaid="kv3_1" id="kv3_1" name="kv3_1" value="6.17387e-06"/>
      <parameter metaid="kv3_2" id="kv3_2" name="kv3_2" value="0.81114"/>
      <parameter metaid="kv3_3" id="kv3_3" name="kv3_3" value="0.000737808"/>
      <parameter metaid="kv3_4" id="kv3_4" name="kv3_4" value="0.166996"/>
      <parameter metaid="kv4_1" id="kv4_1" name="kv4_1" value="0.0628885"/>
      <parameter metaid="kv4_2" id="kv4_2" name="kv4_2" value="0.00230714"/>
      <parameter metaid="kv4_3" id="kv4_3" name="kv4_3" value="0.00171631"/>
      <parameter metaid="kv4_4" id="kv4_4" name="kv4_4" value="2.67143"/>
      <parameter metaid="kv4_5" id="kv4_5" name="kv4_5" value="0.583865"/>
      <parameter metaid="kv5_1" id="kv5_1" name="kv5_1" value="0.00383315"/>
      <parameter metaid="kv5_2" id="kv5_2" name="kv5_2" value="1.74463"/>
      <parameter metaid="kv5_3" id="kv5_3" name="kv5_3" value="0.00656128"/>
      <parameter metaid="kv5_4" id="kv5_4" name="kv5_4" value="1.13994"/>
      <parameter metaid="kv6_1" id="kv6_1" name="kv6_1" value="0.0118992"/>
      <parameter metaid="kv6_2" id="kv6_2" name="kv6_2" value="0.230864"/>
      <parameter metaid="kv6_3" id="kv6_3" name="kv6_3" value="1.76504"/>
      <parameter metaid="kv6b_1" id="kv6b_1" name="kv6b_1" value="0.859104"/>
      <parameter metaid="kv6b_2" id="kv6b_2" name="kv6b_2" value="0.0307535"/>
      <parameter metaid="kv6b_3" id="kv6b_3" name="kv6b_3" value="1.20045"/>
      <parameter metaid="kv6b_4" id="kv6b_4" name="kv6b_4" value="4.61918e-05"/>
      <parameter metaid="kv6b_5" id="kv6b_5" name="kv6b_5" value="0.292627"/>
      <parameter metaid="kv7_1" id="kv7_1" name="kv7_1" value="0.00983997"/>
      <parameter metaid="kv7_2" id="kv7_2" name="kv7_2" value="0.317879"/>
      <parameter metaid="kv8_1" id="kv8_1" name="kv8_1" value="0.0135676"/>
      <parameter metaid="kv8_2" id="kv8_2" name="kv8_2" value="1.50827"/>
      <parameter metaid="kv9_1" id="kv9_1" name="kv9_1" value="0.214937"/>
      <parameter metaid="kv9_2" id="kv9_2" name="kv9_2" value="0.923665"/>
      <parameter metaid="kv16f_1" id="kv16f_1" name="kv16f_1" value="0.156118"/>
      <parameter metaid="kv16f_2" id="kv16f_2" name="kv16f_2" value="0.000452424"/>
      <parameter metaid="kv16f_3" id="kv16f_3" name="kv16f_3" value="14.9448"/>
      <parameter metaid="kv16r_1" id="kv16r_1" name="kv16r_1" value="0.588072"/>
      <parameter metaid="kv15f_1" id="kv15f_1" name="kv15f_1" value="4.99507e-05"/>
      <parameter metaid="kv15f_2" id="kv15f_2" name="kv15f_2" value="6.95877"/>
      <parameter metaid="kv15r_1" id="kv15r_1" name="kv15r_1" value="1.84829e-07"/>
      <parameter metaid="kv15r_2" id="kv15r_2" name="kv15r_2" value="3.3187e-05"/>
      <parameter metaid="kv17f_2" id="kv17f_2" name="kv17f_2" value="0.547886"/>
      <parameter metaid="kv17f_4" id="kv17f_4" name="kv17f_4" value="6.86959e-10"/>
      <parameter metaid="kv17f_5" id="kv17f_5" name="kv17f_5" value="18.9989"/>
      <parameter metaid="kv17r_1" id="kv17r_1" name="kv17r_1" value="0.00151498"/>
      <parameter metaid="kv18f_1" id="kv18f_1" name="kv18f_1" value="0.00646553"/>
      <parameter metaid="kv18r_1" id="kv18r_1" name="kv18r_1" value="0.000132549"/>
      <parameter metaid="kv20f_1" id="kv20f_1" name="kv20f_1" value="9.81887e-05"/>
      <parameter metaid="kv20f_2" id="kv20f_2" name="kv20f_2" value="0.0167845"/>
      <parameter metaid="kv20f_3" id="kv20f_3" name="kv20f_3" value="4.05843e-06"/>
      <parameter metaid="kv20f_x" id="kv20f_x" name="kv20f_x" value="1.55858"/>
      <parameter metaid="kv20r_1" id="kv20r_1" name="kv20r_1" value="0.000705933"/>
      <parameter metaid="kv21f_1" id="kv21f_1" name="kv21f_1" value="0.00121673"/>
      <parameter metaid="kv21r_1" id="kv21r_1" name="kv21r_1" value="0.000214247"/>
      <parameter metaid="kv23f_1" id="kv23f_1" name="kv23f_1" value="8.80535e-06"/>
      <parameter metaid="kv23f_2" id="kv23f_2" name="kv23f_2" value="0.00051235"/>
      <parameter metaid="kv23f_3" id="kv23f_3" name="kv23f_3" value="6.95727"/>
      <parameter metaid="kv23r_1" id="kv23r_1" name="kv23r_1" value="0.000209875"/>
      <parameter metaid="kv22_1" id="kv22_1" name="kv22_1" value="8.0075"/>
      <parameter metaid="kv22_2" id="kv22_2" name="kv22_2" value="0.0215179"/>
      <parameter metaid="kv22_3" id="kv22_3" name="kv22_3" value="0.0554729"/>
      <parameter metaid="kv14_1" id="kv14_1" name="kv14_1" value="0.808051"/>
      <parameter metaid="kv14_2" id="kv14_2" name="kv14_2" value="6.05922e-06"/>
      <parameter metaid="kv14_3" id="kv14_3" name="kv14_3" value="2.05157"/>
      <parameter metaid="kv14_4" id="kv14_4" name="kv14_4" value="0.420621"/>
      <parameter metaid="kv14_5" id="kv14_5" name="kv14_5" value="1.23049"/>
      <parameter metaid="kv10_1" id="kv10_1" name="kv10_1" value="1.83291e-07"/>
      <parameter metaid="kv10_2" id="kv10_2" name="kv10_2" value="4.26512"/>
      <parameter metaid="kv11_1" id="kv11_1" name="kv11_1" value="3.2863e-06"/>
      <parameter metaid="kv11_2" id="kv11_2" name="kv11_2" value="1.17279"/>
      <parameter metaid="kv12_1" id="kv12_1" name="kv12_1" value="1.00927e-05"/>
      <parameter metaid="kv12_2" id="kv12_2" name="kv12_2" value="0.148586"/>
      <parameter metaid="kv13a_1" id="kv13a_1" name="kv13a_1" value="6.28899e-06"/>
      <parameter metaid="kv13b_1" id="kv13b_1" name="kv13b_1" value="1.27001e-07"/>
      <parameter metaid="kv13b_2" id="kv13b_2" name="kv13b_2" value="3.69196e-07"/>
      <parameter metaid="kx1" id="kx1" name="kx1" value="1.97771"/>
      <parameter metaid="kx2" id="kx2" name="kx2" value="5.37171"/>
      <parameter metaid="kv22_4_Hog1A" id="kv22_4_Hog1A" name="kv22_4_Hog1A" value="1.25187"/>
      <parameter metaid="v" id="v" name="v" value="1"/>
      <parameter metaid="kv22_Hog1D_t" id="kv22_Hog1D_t" name="kv22_Hog1D_t" value="5536"/>
      <parameter metaid="kv22_Hog1D_fT" id="kv22_Hog1D_fT" name="kv22_Hog1D_fT" value="0.0256901"/>
      <parameter metaid="kv22_Hog1D_d" id="kv22_Hog1D_d" name="kv22_Hog1D_d" value="0.000294357"/>
      <parameter metaid="v15f_v" id="v15f_v" name="v15f_v" value="1"/>
      <parameter metaid="v15r_v" id="v15r_v" name="v15r_v" value="1"/>
      <parameter metaid="v19r_v" id="v19r_v" name="v19r_v" value="1"/>
      <parameter metaid="Vm" id="Vm" name="Vm" value="0.000480000000000003" constant="false"/>
      <parameter metaid="CellSurface" id="CellSurface" name="CellSurface" value="0.0296468313433282" constant="false"/>
      <parameter metaid="v13aspeed" id="v13aspeed" name="v13aspeed" value="5.00130471090614e-09" constant="false"/>
      <parameter metaid="v12speed" id="v12speed" name="v12speed" value="4.19751151187185e-06" constant="false"/>
      <parameter metaid="v11speed" id="v11speed" name="v11speed" value="7.07260058133934e-08" constant="false"/>
      <parameter metaid="v10speed" id="v10speed" name="v10speed" value="1.80431891596517e-11" constant="false"/>
      <parameter metaid="Turgor" id="Turgor" name="Turgor" value="-0.580000000000294" constant="false"/>
      <parameter metaid="OsmoE" id="OsmoE" name="OsmoE" value="0.355586" constant="false"/>
      <parameter metaid="input" id="input" name="input" value="0" constant="false"/>
      <parameter metaid="volchangespeed" id="volchangespeed" name="volchangespeed" value="-1.99885336959718e-07" constant="false"/>
      <parameter metaid="relVM" id="relVM" name="relVM" value="1.00000000000001" constant="false"/>
      <parameter metaid="OD" id="OD" name="OD" value="0.595608" constant="false"/>
      <parameter metaid="cellnum" id="cellnum" name="cellnum" value="11154327.2115466" constant="false"/>
      <parameter metaid="v1speed" id="v1speed" name="v1speed" value="5.18493279191147e-07" constant="false"/>
      <parameter metaid="v13bspeed" id="v13bspeed" name="v13bspeed" value="9.96636225799698e-12" constant="false"/>
      <parameter metaid="kv16r_1VARIABLE" id="kv16r_1VARIABLE" name="kv16r_1VARIABLE" value="0.444296" constant="false"/>
      <parameter metaid="glycerol_measured" id="glycerol_measured" name="glycerol_measured" value="0.0727942000000007" constant="false"/>
      <parameter metaid="Hog1PP_measured" id="Hog1PP_measured" name="Hog1PP_measured" value="0.0250518000000002" constant="false"/>
      <parameter metaid="Gpd1_measured" id="Gpd1_measured" name="Gpd1_measured" value="0.0489082000000004" constant="false"/>
      <parameter metaid="gpd1mRNA_measured" id="gpd1mRNA_measured" name="gpd1mRNA_measured" value="0.00184745000000001" constant="false"/>
      <parameter metaid="glucose_measured" id="glucose_measured" name="glucose_measured" value="1.84524000000001" constant="false"/>
      <parameter metaid="pyruvate_measured" id="pyruvate_measured" name="pyruvate_measured" value="0.00683850000000005" constant="false"/>
      <parameter metaid="acetate_measured" id="acetate_measured" name="acetate_measured" value="0.525180000000003" constant="false"/>
      <parameter metaid="ethanol_measured" id="ethanol_measured" name="ethanol_measured" value="14.7504000000001" constant="false"/>
      <parameter metaid="trehalose_measured" id="trehalose_measured" name="trehalose_measured" value="0.00410273000000004" constant="false"/>
      <parameter metaid="F16DP_measured" id="F16DP_measured" name="F16DP_measured" value="0.224583000000002" constant="false"/>
      <parameter metaid="quantity" id="quantity" name="quantity" value="0"/>
      <parameter metaid="trioseP_measured" id="trioseP_measured" name="trioseP_measured" value="0.0520451000000005" constant="false"/>
      <parameter metaid="stl1mRNA_measured" id="stl1mRNA_measured" name="stl1mRNA_measured" value="0.000666667000000006" constant="false"/>
      <parameter metaid="kv6b_x" id="kv6b_x" name="kv6b_x" value="28.5"/>
    </listOfParameters>
    <listOfRules>
      <assignmentRule variable="Vm">
        <math xmlns="http://www.w3.org/1998/Math/MathML">
          <apply>
            <plus/>
            <ci> cellvol </ci>
            <cn> 0.00024 </cn>
          </apply>
        </math>
      </assignmentRule>
      <assignmentRule variable="CellSurface">
        <math xmlns="http://www.w3.org/1998/Math/MathML">
          <apply>
            <times/>
            <apply>
              <power/>
              <apply>
                <times/>
                <cn> 36 </cn>
                <pi/>
              </apply>
              <apply>
                <divide/>
                <cn> 1 </cn>
                <cn> 3 </cn>
              </apply>
            </apply>
            <apply>
              <power/>
              <ci> Vm </ci>
              <apply>
                <divide/>
                <cn> 2 </cn>
                <cn> 3 </cn>
              </apply>
            </apply>
          </apply>
        </math>
      </assignmentRule>
      <assignmentRule variable="v13aspeed">
        <math xmlns="http://www.w3.org/1998/Math/MathML">
          <apply>
            <times/>
            <ci> Fps1r </ci>
            <ci> kv13a_1 </ci>
            <ci> CellSurface </ci>
            <apply>
              <minus/>
              <ci> glycerol_i </ci>
              <ci> glycerol_e </ci>
            </apply>
          </apply>
        </math>
      </assignmentRule>
      <assignmentRule variable="v12speed">
        <math xmlns="http://www.w3.org/1998/Math/MathML">
          <apply>
            <times/>
            <ci> kv12_1 </ci>
            <ci> CellSurface </ci>
            <apply>
              <minus/>
              <ci> ethanol_i </ci>
              <apply>
                <times/>
                <ci> kv12_2 </ci>
                <ci> ethanol_e </ci>
              </apply>
            </apply>
          </apply>
        </math>
      </assignmentRule>
      <assignmentRule variable="v11speed">
        <math xmlns="http://www.w3.org/1998/Math/MathML">
          <apply>
            <times/>
            <ci> kv11_1 </ci>
            <ci> CellSurface </ci>
            <apply>
              <minus/>
              <ci> acetate_i </ci>
              <apply>
                <times/>
                <ci> kv11_2 </ci>
                <ci> acetate_e </ci>
              </apply>
            </apply>
          </apply>
        </math>
      </assignmentRule>
      <assignmentRule variable="v10speed">
        <math xmlns="http://www.w3.org/1998/Math/MathML">
          <apply>
            <times/>
            <ci> kv10_1 </ci>
            <ci> CellSurface </ci>
            <apply>
              <minus/>
              <ci> trehalose </ci>
              <apply>
                <times/>
                <ci> kv10_2 </ci>
                <ci> trehalose_e </ci>
              </apply>
            </apply>
          </apply>
        </math>
      </assignmentRule>
      <assignmentRule variable="Turgor">
        <math xmlns="http://www.w3.org/1998/Math/MathML">
          <piecewise>
            <piece>
              <apply>
                <times/>
                <apply>
                  <minus/>
                  <cn> 2.9 </cn>
                </apply>
                <apply>
                  <minus/>
                  <cn> 1 </cn>
                  <apply>
                    <divide/>
                    <apply>
                      <minus/>
                      <cn> 0.00025 </cn>
                      <apply>
                        <minus/>
                        <ci> Vm </ci>
                        <cn> 0.00025 </cn>
                      </apply>
                    </apply>
                    <apply>
                      <minus/>
                      <cn> 0.00025 </cn>
                      <apply>
                        <times/>
                        <cn> 0.00025 </cn>
                        <cn> 0.9 </cn>
                      </apply>
                    </apply>
                  </apply>
                </apply>
              </apply>
              <apply>
                <gt/>
                <ci> Vm </ci>
                <apply>
                  <plus/>
                  <apply>
                    <times/>
                    <cn> 0.00025 </cn>
                    <cn> 0.9 </cn>
                  </apply>
                  <cn> 0.00025 </cn>
                </apply>
              </apply>
            </piece>
            <otherwise>
              <cn> 0 </cn>
            </otherwise>
          </piecewise>
        </math>
      </assignmentRule>
      <assignmentRule variable="input">
        <math xmlns="http://www.w3.org/1998/Math/MathML">
          <piecewise>
            <piece>
              <cn> 0 </cn>
              <apply>
                <lt/>
                <csymbol encoding="text" definitionURL="http://www.sbml.org/sbml/symbols/time"> time </csymbol>
                <ci> t_stress </ci>
              </apply>
            </piece>
            <otherwise>
              <piecewise>
                <piece>
                  <apply>
                    <divide/>
                    <apply>
                      <minus/>
                      <csymbol encoding="text" definitionURL="http://www.sbml.org/sbml/symbols/time"> time </csymbol>
                      <ci> t_stress </ci>
                    </apply>
                    <cn> 5 </cn>
                  </apply>
                  <apply>
                    <lt/>
                    <csymbol encoding="text" definitionURL="http://www.sbml.org/sbml/symbols/time"> time </csymbol>
                    <apply>
                      <plus/>
                      <ci> t_stress </ci>
                      <cn> 5 </cn>
                    </apply>
                  </apply>
                </piece>
                <otherwise>
                  <cn> 1 </cn>
                </otherwise>
              </piecewise>
            </otherwise>
          </piecewise>
        </math>
      </assignmentRule>
      <assignmentRule variable="OsmoE">
        <math xmlns="http://www.w3.org/1998/Math/MathML">
          <apply>
            <plus/>
            <cn> 0.355586 </cn>
            <apply>
              <times/>
              <ci> parameter_97 </ci>
              <ci> input </ci>
            </apply>
          </apply>
        </math>
      </assignmentRule>
      <assignmentRule variable="volchangespeed">
        <math xmlns="http://www.w3.org/1998/Math/MathML">
          <apply>
            <times/>
            <ci> vV_1 </ci>
            <ci> CellSurface </ci>
            <apply>
              <minus/>
              <ci> Turgor </ci>
              <apply>
                <times/>
                <ci> vV_2 </ci>
                <ci> vV_R </ci>
                <ci> vV_T </ci>
                <apply>
                  <minus/>
                  <apply>
                    <plus/>
                    <ci> glycerol_e </ci>
                    <ci> OsmoE </ci>
                  </apply>
                  <apply>
                    <plus/>
                    <ci> glycerol_i </ci>
                    <ci> cin </ci>
                  </apply>
                </apply>
              </apply>
            </apply>
          </apply>
        </math>
      </assignmentRule>
      <assignmentRule variable="v1speed">
        <math xmlns="http://www.w3.org/1998/Math/MathML">
          <apply>
            <divide/>
            <apply>
              <times/>
              <ci> kv1_1 </ci>
              <ci> glucose_e </ci>
            </apply>
            <apply>
              <plus/>
              <ci> kv1_2 </ci>
              <ci> glucose_e </ci>
            </apply>
          </apply>
        </math>
      </assignmentRule>
      <assignmentRule variable="OD">
        <math xmlns="http://www.w3.org/1998/Math/MathML">
          <apply>
            <plus/>
            <apply>
              <times/>
              <cn type="e-notation"> 2.94557 <sep/> -9 </cn>
              <apply>
                <power/>
                <csymbol encoding="text" definitionURL="http://www.sbml.org/sbml/symbols/time"> time </csymbol>
                <cn> 2 </cn>
              </apply>
            </apply>
            <apply>
              <times/>
              <cn type="e-notation"> 6.49182 <sep/> -5 </cn>
              <csymbol encoding="text" definitionURL="http://www.sbml.org/sbml/symbols/time"> time </csymbol>
            </apply>
            <cn> 0.595608 </cn>
          </apply>
        </math>
      </assignmentRule>
      <assignmentRule variable="cellnum">
        <math xmlns="http://www.w3.org/1998/Math/MathML">
          <apply>
            <minus/>
            <apply>
              <plus/>
              <apply>
                <times/>
                <apply>
                  <minus/>
                  <cn> 6548240 </cn>
                </apply>
                <apply>
                  <power/>
                  <ci> OD </ci>
                  <cn> 2 </cn>
                </apply>
              </apply>
              <apply>
                <times/>
                <cn> 30565100 </cn>
                <ci> OD </ci>
              </apply>
            </apply>
            <cn> 4727510 </cn>
          </apply>
        </math>
      </assignmentRule>
      <assignmentRule variable="relVM">
        <math xmlns="http://www.w3.org/1998/Math/MathML">
          <apply>
            <divide/>
            <ci> Vm </ci>
            <cn> 0.00048 </cn>
          </apply>
        </math>
      </assignmentRule>
      <assignmentRule variable="v13bspeed">
        <math xmlns="http://www.w3.org/1998/Math/MathML">
          <apply>
            <divide/>
            <apply>
              <times/>
              <ci> glycerol_e </ci>
              <ci> kv13b_1 </ci>
              <ci> Stl1 </ci>
            </apply>
            <apply>
              <plus/>
              <ci> kv13b_2 </ci>
              <ci> glycerol_e </ci>
            </apply>
          </apply>
        </math>
      </assignmentRule>
      <assignmentRule variable="kv16r_1VARIABLE">
        <math xmlns="http://www.w3.org/1998/Math/MathML">
          <piecewise>
            <piece>
              <cn> 0.444296 </cn>
              <apply>
                <lt/>
                <csymbol encoding="text" definitionURL="http://www.sbml.org/sbml/symbols/time"> time </csymbol>
                <cn> 4800 </cn>
              </apply>
            </piece>
            <otherwise>
              <apply>
                <times/>
                <cn> 0.444296 </cn>
                <apply>
                  <power/>
                  <apply>
                    <divide/>
                    <csymbol encoding="text" definitionURL="http://www.sbml.org/sbml/symbols/time"> time </csymbol>
                    <cn> 4800 </cn>
                  </apply>
                  <cn> 3 </cn>
                </apply>
              </apply>
            </otherwise>
          </piecewise>
        </math>
      </assignmentRule>
      <assignmentRule variable="glycerol_measured">
        <math xmlns="http://www.w3.org/1998/Math/MathML">
          <apply>
            <divide/>
            <apply>
              <times/>
              <ci> glycerol_i </ci>
              <ci> cellvol </ci>
            </apply>
            <ci> cellvol_init </ci>
          </apply>
        </math>
      </assignmentRule>
      <assignmentRule variable="Hog1PP_measured">
        <math xmlns="http://www.w3.org/1998/Math/MathML">
          <apply>
            <divide/>
            <apply>
              <times/>
              <ci> Hog1PP </ci>
              <ci> cellvol </ci>
            </apply>
            <ci> cellvol_init </ci>
          </apply>
        </math>
      </assignmentRule>
      <assignmentRule variable="Gpd1_measured">
        <math xmlns="http://www.w3.org/1998/Math/MathML">
          <apply>
            <divide/>
            <apply>
              <times/>
              <ci> Gpd1 </ci>
              <ci> cellvol </ci>
            </apply>
            <ci> cellvol_init </ci>
          </apply>
        </math>
      </assignmentRule>
      <assignmentRule variable="gpd1mRNA_measured">
        <math xmlns="http://www.w3.org/1998/Math/MathML">
          <apply>
            <divide/>
            <apply>
              <times/>
              <ci> gpd1mRNA </ci>
              <ci> cellvol </ci>
            </apply>
            <ci> cellvol_init </ci>
          </apply>
        </math>
      </assignmentRule>
      <assignmentRule variable="glucose_measured">
        <math xmlns="http://www.w3.org/1998/Math/MathML">
          <apply>
            <divide/>
            <apply>
              <times/>
              <ci> glucose_i </ci>
              <ci> cellvol </ci>
            </apply>
            <ci> cellvol_init </ci>
          </apply>
        </math>
      </assignmentRule>
      <assignmentRule variable="pyruvate_measured">
        <math xmlns="http://www.w3.org/1998/Math/MathML">
          <apply>
            <divide/>
            <apply>
              <times/>
              <ci> pyruvate </ci>
              <ci> cellvol </ci>
            </apply>
            <ci> cellvol_init </ci>
          </apply>
        </math>
      </assignmentRule>
      <assignmentRule variable="acetate_measured">
        <math xmlns="http://www.w3.org/1998/Math/MathML">
          <apply>
            <divide/>
            <apply>
              <times/>
              <ci> acetate_i </ci>
              <ci> cellvol </ci>
            </apply>
            <ci> cellvol_init </ci>
          </apply>
        </math>
      </assignmentRule>
      <assignmentRule variable="ethanol_measured">
        <math xmlns="http://www.w3.org/1998/Math/MathML">
          <apply>
            <divide/>
            <apply>
              <times/>
              <ci> ethanol_i </ci>
              <ci> cellvol </ci>
            </apply>
            <ci> cellvol_init </ci>
          </apply>
        </math>
      </assignmentRule>
      <assignmentRule variable="F16DP_measured">
        <math xmlns="http://www.w3.org/1998/Math/MathML">
          <apply>
            <divide/>
            <apply>
              <times/>
              <ci> F16DP </ci>
              <ci> cellvol </ci>
            </apply>
            <ci> cellvol_init </ci>
          </apply>
        </math>
      </assignmentRule>
      <assignmentRule variable="trioseP_measured">
        <math xmlns="http://www.w3.org/1998/Math/MathML">
          <apply>
            <divide/>
            <apply>
              <times/>
              <ci> trioseP </ci>
              <ci> cellvol </ci>
            </apply>
            <ci> cellvol_init </ci>
          </apply>
        </math>
      </assignmentRule>
      <assignmentRule variable="trehalose_measured">
        <math xmlns="http://www.w3.org/1998/Math/MathML">
          <apply>
            <divide/>
            <apply>
              <times/>
              <ci> trehalose </ci>
              <ci> cellvol </ci>
            </apply>
            <ci> cellvol_init </ci>
          </apply>
        </math>
      </assignmentRule>
      <assignmentRule variable="stl1mRNA_measured">
        <math xmlns="http://www.w3.org/1998/Math/MathML">
          <apply>
            <divide/>
            <apply>
              <times/>
              <ci> stl1mRNA </ci>
              <ci> cellvol </ci>
            </apply>
            <ci> cellvol_init </ci>
          </apply>
        </math>
      </assignmentRule>
    </listOfRules>
    <listOfReactions>
      <reaction metaid="v1" id="v1" name="v1" reversible="false">
        <annotation>
          <rdf:RDF xmlns:rdf="http://www.w3.org/1999/02/22-rdf-syntax-ns#" xmlns:dc="http://purl.org/dc/elements/1.1/" xmlns:dcterms="http://purl.org/dc/terms/" xmlns:vCard="http://www.w3.org/2001/vcard-rdf/3.0#" xmlns:bqbiol="http://biomodels.net/biology-qualifiers/" xmlns:bqmodel="http://biomodels.net/model-qualifiers/">
            <rdf:Description rdf:about="#v1">
              <bqbiol:is>
                <rdf:Bag>
                  <rdf:li rdf:resource="urn:miriam:obo.go:GO%3A0046323"/>
                </rdf:Bag>
              </bqbiol:is>
            </rdf:Description>
          </rdf:RDF>
        </annotation>
        <listOfReactants>
          <speciesReference species="glucose_e"/>
        </listOfReactants>
        <listOfProducts>
          <speciesReference species="glucose_i"/>
        </listOfProducts>
        <kineticLaw>
          <math xmlns="http://www.w3.org/1998/Math/MathML">
            <apply>
              <ci> function_1 </ci>
              <ci> glucose_e </ci>
              <ci> kv1_2 </ci>
              <ci> kv1_1 </ci>
            </apply>
          </math>
        </kineticLaw>
      </reaction>
      <reaction metaid="v10" id="v10" name="v10">
        <annotation>
          <rdf:RDF xmlns:rdf="http://www.w3.org/1999/02/22-rdf-syntax-ns#" xmlns:dc="http://purl.org/dc/elements/1.1/" xmlns:dcterms="http://purl.org/dc/terms/" xmlns:vCard="http://www.w3.org/2001/vcard-rdf/3.0#" xmlns:bqbiol="http://biomodels.net/biology-qualifiers/" xmlns:bqmodel="http://biomodels.net/model-qualifiers/">
            <rdf:Description rdf:about="#v10">
              <bqbiol:is>
                <rdf:Bag>
                  <rdf:li rdf:resource="urn:miriam:obo.go:GO%3A0015771"/>
                </rdf:Bag>
              </bqbiol:is>
            </rdf:Description>
          </rdf:RDF>
        </annotation>
        <listOfReactants>
          <speciesReference species="trehalose"/>
        </listOfReactants>
        <listOfProducts>
          <speciesReference species="trehalose_e"/>
        </listOfProducts>
        <kineticLaw>
          <math xmlns="http://www.w3.org/1998/Math/MathML">
            <apply>
              <ci> function_4_v10_1 </ci>
              <ci> CellSurface </ci>
              <ci> kv10_1 </ci>
              <ci> kv10_2 </ci>
              <ci> trehalose </ci>
              <ci> trehalose_e </ci>
            </apply>
          </math>
        </kineticLaw>
      </reaction>
      <reaction metaid="v10Batch" id="v10Batch" name="v10Batch">
        <annotation>
          <rdf:RDF xmlns:rdf="http://www.w3.org/1999/02/22-rdf-syntax-ns#" xmlns:dc="http://purl.org/dc/elements/1.1/" xmlns:dcterms="http://purl.org/dc/terms/" xmlns:vCard="http://www.w3.org/2001/vcard-rdf/3.0#" xmlns:bqbiol="http://biomodels.net/biology-qualifiers/" xmlns:bqmodel="http://biomodels.net/model-qualifiers/">
            <rdf:Description rdf:about="#v10Batch">
              <bqbiol:is>
                <rdf:Bag>
                  <rdf:li rdf:resource="urn:miriam:obo.go:GO%3A0051049"/>
                </rdf:Bag>
              </bqbiol:is>
            </rdf:Description>
          </rdf:RDF>
        </annotation>
        <listOfProducts>
          <speciesReference species="trehalose_e"/>
        </listOfProducts>
        <kineticLaw>
          <math xmlns="http://www.w3.org/1998/Math/MathML">
            <apply>
              <times/>
              <ci> extra </ci>
              <apply>
                <ci> function_4_v10Batch_1 </ci>
                <ci> cellnum </ci>
                <ci> initcellnum </ci>
                <ci> v10speed </ci>
              </apply>
            </apply>
          </math>
        </kineticLaw>
      </reaction>
      <reaction metaid="v11" id="v11" name="v11">
        <annotation>
          <rdf:RDF xmlns:rdf="http://www.w3.org/1999/02/22-rdf-syntax-ns#" xmlns:dc="http://purl.org/dc/elements/1.1/" xmlns:dcterms="http://purl.org/dc/terms/" xmlns:vCard="http://www.w3.org/2001/vcard-rdf/3.0#" xmlns:bqbiol="http://biomodels.net/biology-qualifiers/" xmlns:bqmodel="http://biomodels.net/model-qualifiers/">
            <rdf:Description rdf:about="#v11">
              <bqbiol:is>
                <rdf:Bag>
                  <rdf:li rdf:resource="urn:miriam:obo.go:GO%3A0006846"/>
                </rdf:Bag>
              </bqbiol:is>
            </rdf:Description>
          </rdf:RDF>
        </annotation>
        <listOfReactants>
          <speciesReference species="acetate_i"/>
        </listOfReactants>
        <listOfProducts>
          <speciesReference species="acetate_e"/>
        </listOfProducts>
        <kineticLaw>
          <math xmlns="http://www.w3.org/1998/Math/MathML">
            <apply>
              <ci> function_4_v11_1 </ci>
              <ci> CellSurface </ci>
              <ci> acetate_e </ci>
              <ci> acetate_i </ci>
              <ci> kv11_1 </ci>
              <ci> kv11_2 </ci>
            </apply>
          </math>
        </kineticLaw>
      </reaction>
      <reaction metaid="v11Batch" id="v11Batch" name="v11Batch">
        <annotation>
          <rdf:RDF xmlns:rdf="http://www.w3.org/1999/02/22-rdf-syntax-ns#" xmlns:dc="http://purl.org/dc/elements/1.1/" xmlns:dcterms="http://purl.org/dc/terms/" xmlns:vCard="http://www.w3.org/2001/vcard-rdf/3.0#" xmlns:bqbiol="http://biomodels.net/biology-qualifiers/" xmlns:bqmodel="http://biomodels.net/model-qualifiers/">
            <rdf:Description rdf:about="#v11Batch">
              <bqbiol:is>
                <rdf:Bag>
                  <rdf:li rdf:resource="urn:miriam:obo.go:GO%3A0051049"/>
                </rdf:Bag>
              </bqbiol:is>
            </rdf:Description>
          </rdf:RDF>
        </annotation>
        <listOfProducts>
          <speciesReference species="acetate_e"/>
        </listOfProducts>
        <kineticLaw>
          <math xmlns="http://www.w3.org/1998/Math/MathML">
            <apply>
              <times/>
              <ci> extra </ci>
              <apply>
                <ci> function_4_v11Batch_1 </ci>
                <ci> cellnum </ci>
                <ci> initcellnum </ci>
                <ci> v11speed </ci>
              </apply>
            </apply>
          </math>
        </kineticLaw>
      </reaction>
      <reaction metaid="v12" id="v12" name="v12">
        <annotation>
          <rdf:RDF xmlns:rdf="http://www.w3.org/1999/02/22-rdf-syntax-ns#" xmlns:dc="http://purl.org/dc/elements/1.1/" xmlns:dcterms="http://purl.org/dc/terms/" xmlns:vCard="http://www.w3.org/2001/vcard-rdf/3.0#" xmlns:bqbiol="http://biomodels.net/biology-qualifiers/" xmlns:bqmodel="http://biomodels.net/model-qualifiers/">
            <rdf:Description rdf:about="#v12">
              <bqbiol:is>
                <rdf:Bag>
                  <rdf:li rdf:resource="urn:miriam:obo.go:GO%3A0005215"/>
                </rdf:Bag>
              </bqbiol:is>
            </rdf:Description>
          </rdf:RDF>
        </annotation>
        <listOfReactants>
          <speciesReference species="ethanol_i"/>
        </listOfReactants>
        <listOfProducts>
          <speciesReference species="ethanol_e"/>
        </listOfProducts>
        <kineticLaw>
          <math xmlns="http://www.w3.org/1998/Math/MathML">
            <apply>
              <ci> function_4_v12_1 </ci>
              <ci> CellSurface </ci>
              <ci> ethanol_e </ci>
              <ci> ethanol_i </ci>
              <ci> kv12_1 </ci>
              <ci> kv12_2 </ci>
            </apply>
          </math>
        </kineticLaw>
      </reaction>
      <reaction metaid="v12Batch" id="v12Batch" name="v12Batch">
        <annotation>
          <rdf:RDF xmlns:rdf="http://www.w3.org/1999/02/22-rdf-syntax-ns#" xmlns:dc="http://purl.org/dc/elements/1.1/" xmlns:dcterms="http://purl.org/dc/terms/" xmlns:vCard="http://www.w3.org/2001/vcard-rdf/3.0#" xmlns:bqbiol="http://biomodels.net/biology-qualifiers/" xmlns:bqmodel="http://biomodels.net/model-qualifiers/">
            <rdf:Description rdf:about="#v12Batch">
              <bqbiol:is>
                <rdf:Bag>
                  <rdf:li rdf:resource="urn:miriam:obo.go:GO%3A0051049"/>
                </rdf:Bag>
              </bqbiol:is>
            </rdf:Description>
          </rdf:RDF>
        </annotation>
        <listOfProducts>
          <speciesReference species="ethanol_e"/>
        </listOfProducts>
        <kineticLaw>
          <math xmlns="http://www.w3.org/1998/Math/MathML">
            <apply>
              <times/>
              <ci> extra </ci>
              <apply>
                <ci> function_4_v12Batch_1 </ci>
                <ci> cellnum </ci>
                <ci> initcellnum </ci>
                <ci> v12speed </ci>
              </apply>
            </apply>
          </math>
        </kineticLaw>
      </reaction>
      <reaction metaid="v13a" id="v13a" name="v13a">
        <annotation>
          <rdf:RDF xmlns:rdf="http://www.w3.org/1999/02/22-rdf-syntax-ns#" xmlns:dc="http://purl.org/dc/elements/1.1/" xmlns:dcterms="http://purl.org/dc/terms/" xmlns:vCard="http://www.w3.org/2001/vcard-rdf/3.0#" xmlns:bqbiol="http://biomodels.net/biology-qualifiers/" xmlns:bqmodel="http://biomodels.net/model-qualifiers/">
            <rdf:Description rdf:about="#v13a">
              <bqbiol:is>
                <rdf:Bag>
                  <rdf:li rdf:resource="urn:miriam:obo.go:GO%3A0015793"/>
                </rdf:Bag>
              </bqbiol:is>
            </rdf:Description>
          </rdf:RDF>
        </annotation>
        <listOfReactants>
          <speciesReference species="glycerol_i"/>
        </listOfReactants>
        <listOfProducts>
          <speciesReference species="glycerol_e"/>
        </listOfProducts>
        <listOfModifiers>
          <modifierSpeciesReference species="Fps1r"/>
        </listOfModifiers>
        <kineticLaw>
          <math xmlns="http://www.w3.org/1998/Math/MathML">
            <apply>
              <ci> function_4_v13a_1 </ci>
              <ci> CellSurface </ci>
              <ci> Fps1r </ci>
              <ci> glycerol_e </ci>
              <ci> glycerol_i </ci>
              <ci> kDiff </ci>
              <ci> kv13a_1 </ci>
            </apply>
          </math>
          <listOfParameters>
            <parameter metaid="kDiff" id="kDiff" name="kDiff" value="1"/>
          </listOfParameters>
        </kineticLaw>
      </reaction>
      <reaction metaid="v13aBatch" id="v13aBatch" name="v13aBatch">
        <annotation>
          <rdf:RDF xmlns:rdf="http://www.w3.org/1999/02/22-rdf-syntax-ns#" xmlns:dc="http://purl.org/dc/elements/1.1/" xmlns:dcterms="http://purl.org/dc/terms/" xmlns:vCard="http://www.w3.org/2001/vcard-rdf/3.0#" xmlns:bqbiol="http://biomodels.net/biology-qualifiers/" xmlns:bqmodel="http://biomodels.net/model-qualifiers/">
            <rdf:Description rdf:about="#v13aBatch">
              <bqbiol:is>
                <rdf:Bag>
                  <rdf:li rdf:resource="urn:miriam:obo.go:GO%3A0051049"/>
                </rdf:Bag>
              </bqbiol:is>
            </rdf:Description>
          </rdf:RDF>
        </annotation>
        <listOfProducts>
          <speciesReference species="glycerol_e"/>
        </listOfProducts>
        <kineticLaw>
          <math xmlns="http://www.w3.org/1998/Math/MathML">
            <apply>
              <times/>
              <ci> extra </ci>
              <apply>
                <ci> function_4_v13aBatch_1 </ci>
                <ci> cellnum </ci>
                <ci> initcellnum </ci>
                <ci> v13aspeed </ci>
              </apply>
            </apply>
          </math>
        </kineticLaw>
      </reaction>
      <reaction metaid="v13b" id="v13b" name="v13b" reversible="false">
        <annotation>
          <rdf:RDF xmlns:rdf="http://www.w3.org/1999/02/22-rdf-syntax-ns#" xmlns:dc="http://purl.org/dc/elements/1.1/" xmlns:dcterms="http://purl.org/dc/terms/" xmlns:vCard="http://www.w3.org/2001/vcard-rdf/3.0#" xmlns:bqbiol="http://biomodels.net/biology-qualifiers/" xmlns:bqmodel="http://biomodels.net/model-qualifiers/">
            <rdf:Description rdf:about="#v13b">
              <bqbiol:is>
                <rdf:Bag>
                  <rdf:li rdf:resource="urn:miriam:obo.go:GO%3A0015793"/>
                </rdf:Bag>
              </bqbiol:is>
            </rdf:Description>
          </rdf:RDF>
        </annotation>
        <listOfReactants>
          <speciesReference species="glycerol_e"/>
        </listOfReactants>
        <listOfProducts>
          <speciesReference species="glycerol_i"/>
        </listOfProducts>
        <listOfModifiers>
          <modifierSpeciesReference species="Stl1"/>
        </listOfModifiers>
        <kineticLaw>
          <math xmlns="http://www.w3.org/1998/Math/MathML">
            <apply>
              <ci> function_4_v13b_1 </ci>
              <ci> Stl1 </ci>
              <ci> glycerol_e </ci>
              <ci> kv13b_1 </ci>
              <ci> kv13b_2 </ci>
            </apply>
          </math>
        </kineticLaw>
      </reaction>
      <reaction metaid="v13bBatch" id="v13bBatch" name="v13bBatch" reversible="false">
        <annotation>
          <rdf:RDF xmlns:rdf="http://www.w3.org/1999/02/22-rdf-syntax-ns#" xmlns:dc="http://purl.org/dc/elements/1.1/" xmlns:dcterms="http://purl.org/dc/terms/" xmlns:vCard="http://www.w3.org/2001/vcard-rdf/3.0#" xmlns:bqbiol="http://biomodels.net/biology-qualifiers/" xmlns:bqmodel="http://biomodels.net/model-qualifiers/">
            <rdf:Description rdf:about="#v13bBatch">
              <bqbiol:is>
                <rdf:Bag>
                  <rdf:li rdf:resource="urn:miriam:obo.go:GO%3A0051049"/>
                </rdf:Bag>
              </bqbiol:is>
            </rdf:Description>
          </rdf:RDF>
        </annotation>
        <listOfReactants>
          <speciesReference species="glycerol_e"/>
        </listOfReactants>
        <kineticLaw>
          <math xmlns="http://www.w3.org/1998/Math/MathML">
            <apply>
              <times/>
              <ci> extra </ci>
              <apply>
                <ci> function_4_v13bBatch_1 </ci>
                <ci> cellnum </ci>
                <ci> initcellnum </ci>
                <ci> v13bspeed </ci>
              </apply>
            </apply>
          </math>
        </kineticLaw>
      </reaction>
      <reaction metaid="v14" id="v14" name="v14" reversible="false">
        <annotation>
          <rdf:RDF xmlns:rdf="http://www.w3.org/1999/02/22-rdf-syntax-ns#" xmlns:dc="http://purl.org/dc/elements/1.1/" xmlns:dcterms="http://purl.org/dc/terms/" xmlns:vCard="http://www.w3.org/2001/vcard-rdf/3.0#" xmlns:bqbiol="http://biomodels.net/biology-qualifiers/" xmlns:bqmodel="http://biomodels.net/model-qualifiers/">
            <rdf:Description rdf:about="#v14">
              <bqbiol:isPartOf>
                <rdf:Bag>
                  <rdf:li rdf:resource="urn:miriam:obo.go:GO%3A0016049"/>
                </rdf:Bag>
              </bqbiol:isPartOf>
            </rdf:Description>
          </rdf:RDF>
        </annotation>
        <listOfReactants>
          <speciesReference species="G6P"/>
        </listOfReactants>
        <listOfProducts>
          <speciesReference species="biomass"/>
        </listOfProducts>
        <listOfModifiers>
          <modifierSpeciesReference species="cellvol"/>
        </listOfModifiers>
        <kineticLaw>
          <math xmlns="http://www.w3.org/1998/Math/MathML">
            <apply>
              <times/>
              <ci> intra </ci>
              <apply>
                <ci> function_4_v14_1 </ci>
                <ci> G6P </ci>
                <ci> OsmoE </ci>
                <ci> cellvol </ci>
                <ci> kv14_1 </ci>
                <ci> kv14_2 </ci>
                <ci> kv14_3 </ci>
                <ci> kv14_4 </ci>
                <ci> kv14_5 </ci>
              </apply>
            </apply>
          </math>
        </kineticLaw>
      </reaction>
      <reaction metaid="v16f" id="v16f" name="v16f" reversible="false">
        <annotation>
          <rdf:RDF xmlns:rdf="http://www.w3.org/1999/02/22-rdf-syntax-ns#" xmlns:dc="http://purl.org/dc/elements/1.1/" xmlns:dcterms="http://purl.org/dc/terms/" xmlns:vCard="http://www.w3.org/2001/vcard-rdf/3.0#" xmlns:bqbiol="http://biomodels.net/biology-qualifiers/" xmlns:bqmodel="http://biomodels.net/model-qualifiers/">
            <rdf:Description rdf:about="#v16f">
              <bqbiol:is>
                <rdf:Bag>
                  <rdf:li rdf:resource="urn:miriam:obo.go:GO%3A0016310"/>
                </rdf:Bag>
              </bqbiol:is>
            </rdf:Description>
          </rdf:RDF>
        </annotation>
        <listOfReactants>
          <speciesReference species="Hog1"/>
        </listOfReactants>
        <listOfProducts>
          <speciesReference species="Hog1PP"/>
        </listOfProducts>
        <kineticLaw>
          <math xmlns="http://www.w3.org/1998/Math/MathML">
            <apply>
              <times/>
              <ci> intra </ci>
              <apply>
                <ci> function_4_v16f_1 </ci>
                <ci> Hog1 </ci>
                <ci> OsmoE </ci>
                <ci> Vm </ci>
                <ci> kv16f_1 </ci>
                <ci> kv16f_2 </ci>
                <ci> kv16f_3 </ci>
              </apply>
            </apply>
          </math>
        </kineticLaw>
      </reaction>
      <reaction metaid="v16r" id="v16r" name="v16r" reversible="false">
        <annotation>
          <rdf:RDF xmlns:rdf="http://www.w3.org/1999/02/22-rdf-syntax-ns#" xmlns:dc="http://purl.org/dc/elements/1.1/" xmlns:dcterms="http://purl.org/dc/terms/" xmlns:vCard="http://www.w3.org/2001/vcard-rdf/3.0#" xmlns:bqbiol="http://biomodels.net/biology-qualifiers/" xmlns:bqmodel="http://biomodels.net/model-qualifiers/">
            <rdf:Description rdf:about="#v16r">
              <bqbiol:is>
                <rdf:Bag>
                  <rdf:li rdf:resource="urn:miriam:obo.go:GO%3A0016311"/>
                </rdf:Bag>
              </bqbiol:is>
            </rdf:Description>
          </rdf:RDF>
        </annotation>
        <listOfReactants>
          <speciesReference species="Hog1PP"/>
        </listOfReactants>
        <listOfProducts>
          <speciesReference species="Hog1"/>
        </listOfProducts>
        <kineticLaw>
          <math xmlns="http://www.w3.org/1998/Math/MathML">
            <apply>
              <times/>
              <ci> intra </ci>
              <ci> kv16r_1 </ci>
              <ci> Hog1PP </ci>
            </apply>
          </math>
        </kineticLaw>
      </reaction>
      <reaction metaid="v17f" id="v17f" name="v17f" reversible="false">
        <annotation>
          <rdf:RDF xmlns:rdf="http://www.w3.org/1999/02/22-rdf-syntax-ns#" xmlns:dc="http://purl.org/dc/elements/1.1/" xmlns:dcterms="http://purl.org/dc/terms/" xmlns:vCard="http://www.w3.org/2001/vcard-rdf/3.0#" xmlns:bqbiol="http://biomodels.net/biology-qualifiers/" xmlns:bqmodel="http://biomodels.net/model-qualifiers/">
            <rdf:Description rdf:about="#v17f">
              <bqbiol:is>
                <rdf:Bag>
                  <rdf:li rdf:resource="urn:miriam:obo.go:GO%3A0006350"/>
                </rdf:Bag>
              </bqbiol:is>
            </rdf:Description>
          </rdf:RDF>
        </annotation>
        <listOfProducts>
          <speciesReference species="gpd1mRNA"/>
        </listOfProducts>
        <listOfModifiers>
          <modifierSpeciesReference species="Hog1PP"/>
          <modifierSpeciesReference species="AOG"/>
        </listOfModifiers>
        <kineticLaw>
          <math xmlns="http://www.w3.org/1998/Math/MathML">
            <apply>
              <times/>
              <ci> intra </ci>
              <apply>
                <ci> function_4_v17f_1 </ci>
                <ci> AOG </ci>
                <ci> Hog1PP </ci>
                <ci> kv17f_1 </ci>
                <ci> kv17f_2 </ci>
                <ci> kv17f_3 </ci>
                <ci> kv17f_4 </ci>
                <ci> kv17f_6 </ci>
                <ci> kx1 </ci>
                <ci> kx2 </ci>
              </apply>
            </apply>
          </math>
        </kineticLaw>
      </reaction>
      <reaction metaid="v17r" id="v17r" name="v17r" reversible="false">
        <annotation>
          <rdf:RDF xmlns:rdf="http://www.w3.org/1999/02/22-rdf-syntax-ns#" xmlns:dc="http://purl.org/dc/elements/1.1/" xmlns:dcterms="http://purl.org/dc/terms/" xmlns:vCard="http://www.w3.org/2001/vcard-rdf/3.0#" xmlns:bqbiol="http://biomodels.net/biology-qualifiers/" xmlns:bqmodel="http://biomodels.net/model-qualifiers/">
            <rdf:Description rdf:about="#v17r">
              <bqbiol:is>
                <rdf:Bag>
                  <rdf:li rdf:resource="urn:miriam:obo.go:GO%3A0006402"/>
                </rdf:Bag>
              </bqbiol:is>
            </rdf:Description>
          </rdf:RDF>
        </annotation>
        <listOfReactants>
          <speciesReference species="gpd1mRNA"/>
        </listOfReactants>
        <kineticLaw>
          <math xmlns="http://www.w3.org/1998/Math/MathML">
            <apply>
              <times/>
              <ci> intra </ci>
              <ci> kv17r_1 </ci>
              <ci> gpd1mRNA </ci>
            </apply>
          </math>
        </kineticLaw>
      </reaction>
      <reaction metaid="v18f" id="v18f" name="v18f" reversible="false">
        <annotation>
          <rdf:RDF xmlns:rdf="http://www.w3.org/1999/02/22-rdf-syntax-ns#" xmlns:dc="http://purl.org/dc/elements/1.1/" xmlns:dcterms="http://purl.org/dc/terms/" xmlns:vCard="http://www.w3.org/2001/vcard-rdf/3.0#" xmlns:bqbiol="http://biomodels.net/biology-qualifiers/" xmlns:bqmodel="http://biomodels.net/model-qualifiers/">
            <rdf:Description rdf:about="#v18f">
              <bqbiol:is>
                <rdf:Bag>
                  <rdf:li rdf:resource="urn:miriam:obo.go:GO%3A0006412"/>
                </rdf:Bag>
              </bqbiol:is>
            </rdf:Description>
          </rdf:RDF>
        </annotation>
        <listOfProducts>
          <speciesReference species="Gpd1"/>
        </listOfProducts>
        <listOfModifiers>
          <modifierSpeciesReference species="gpd1mRNA"/>
        </listOfModifiers>
        <kineticLaw>
          <math xmlns="http://www.w3.org/1998/Math/MathML">
            <apply>
              <times/>
              <ci> intra </ci>
              <apply>
                <ci> function_4_v18f_1 </ci>
                <ci> gpd1mRNA </ci>
                <ci> kv18f_1 </ci>
              </apply>
            </apply>
          </math>
        </kineticLaw>
      </reaction>
      <reaction metaid="v18r" id="v18r" name="v18r" reversible="false">
        <annotation>
          <rdf:RDF xmlns:rdf="http://www.w3.org/1999/02/22-rdf-syntax-ns#" xmlns:dc="http://purl.org/dc/elements/1.1/" xmlns:dcterms="http://purl.org/dc/terms/" xmlns:vCard="http://www.w3.org/2001/vcard-rdf/3.0#" xmlns:bqbiol="http://biomodels.net/biology-qualifiers/" xmlns:bqmodel="http://biomodels.net/model-qualifiers/">
            <rdf:Description rdf:about="#v18r">
              <bqbiol:is>
                <rdf:Bag>
                  <rdf:li rdf:resource="urn:miriam:obo.go:GO%3A0030163"/>
                </rdf:Bag>
              </bqbiol:is>
            </rdf:Description>
          </rdf:RDF>
        </annotation>
        <listOfReactants>
          <speciesReference species="Gpd1"/>
        </listOfReactants>
        <kineticLaw>
          <math xmlns="http://www.w3.org/1998/Math/MathML">
            <apply>
              <times/>
              <ci> intra </ci>
              <ci> kv18r_1 </ci>
              <ci> Gpd1 </ci>
            </apply>
          </math>
        </kineticLaw>
      </reaction>
      <reaction metaid="v1Batch" id="v1Batch" name="v1Batch" reversible="false">
        <annotation>
          <rdf:RDF xmlns:rdf="http://www.w3.org/1999/02/22-rdf-syntax-ns#" xmlns:dc="http://purl.org/dc/elements/1.1/" xmlns:dcterms="http://purl.org/dc/terms/" xmlns:vCard="http://www.w3.org/2001/vcard-rdf/3.0#" xmlns:bqbiol="http://biomodels.net/biology-qualifiers/" xmlns:bqmodel="http://biomodels.net/model-qualifiers/">
            <rdf:Description rdf:about="#v1Batch">
              <bqbiol:is>
                <rdf:Bag>
                  <rdf:li rdf:resource="urn:miriam:obo.go:GO%3A0051049"/>
                </rdf:Bag>
              </bqbiol:is>
            </rdf:Description>
          </rdf:RDF>
        </annotation>
        <listOfReactants>
          <speciesReference species="glucose_e"/>
        </listOfReactants>
        <kineticLaw>
          <math xmlns="http://www.w3.org/1998/Math/MathML">
            <apply>
              <times/>
              <ci> extra </ci>
              <apply>
                <ci> function_4_v1Batch_1 </ci>
                <ci> cellnum </ci>
                <ci> initcellnum </ci>
                <ci> v1speed </ci>
              </apply>
            </apply>
          </math>
        </kineticLaw>
      </reaction>
      <reaction metaid="v2" id="v2" name="v2" reversible="false">
        <annotation>
          <rdf:RDF xmlns:rdf="http://www.w3.org/1999/02/22-rdf-syntax-ns#" xmlns:dc="http://purl.org/dc/elements/1.1/" xmlns:dcterms="http://purl.org/dc/terms/" xmlns:vCard="http://www.w3.org/2001/vcard-rdf/3.0#" xmlns:bqbiol="http://biomodels.net/biology-qualifiers/" xmlns:bqmodel="http://biomodels.net/model-qualifiers/">
            <rdf:Description rdf:about="#v2">
              <bqbiol:isVersionOf>
                <rdf:Bag>
                  <rdf:li rdf:resource="urn:miriam:obo.go:GO%3A0004340"/>
                </rdf:Bag>
              </bqbiol:isVersionOf>
            </rdf:Description>
          </rdf:RDF>
        </annotation>
        <listOfReactants>
          <speciesReference species="glucose_i"/>
        </listOfReactants>
        <listOfProducts>
          <speciesReference species="G6P"/>
        </listOfProducts>
        <kineticLaw>
          <math xmlns="http://www.w3.org/1998/Math/MathML">
            <apply>
              <times/>
              <ci> intra </ci>
              <apply>
                <ci> function_1 </ci>
                <ci> glucose_i </ci>
                <ci> kv2_2 </ci>
                <ci> kv2_1 </ci>
              </apply>
            </apply>
          </math>
        </kineticLaw>
      </reaction>
      <reaction metaid="v20f" id="v20f" name="v20f" reversible="false">
        <annotation>
          <rdf:RDF xmlns:rdf="http://www.w3.org/1999/02/22-rdf-syntax-ns#" xmlns:dc="http://purl.org/dc/elements/1.1/" xmlns:dcterms="http://purl.org/dc/terms/" xmlns:vCard="http://www.w3.org/2001/vcard-rdf/3.0#" xmlns:bqbiol="http://biomodels.net/biology-qualifiers/" xmlns:bqmodel="http://biomodels.net/model-qualifiers/">
            <rdf:Description rdf:about="#v20f">
              <bqbiol:is>
                <rdf:Bag>
                  <rdf:li rdf:resource="urn:miriam:obo.go:GO%3A0006350"/>
                </rdf:Bag>
              </bqbiol:is>
            </rdf:Description>
          </rdf:RDF>
        </annotation>
        <listOfProducts>
          <speciesReference species="stl1mRNA"/>
        </listOfProducts>
        <listOfModifiers>
          <modifierSpeciesReference species="Hog1PP"/>
        </listOfModifiers>
        <kineticLaw>
          <math xmlns="http://www.w3.org/1998/Math/MathML">
            <apply>
              <times/>
              <ci> intra </ci>
              <apply>
                <ci> function_4_v20f_1 </ci>
                <ci> Hog1PP </ci>
                <ci> kv20f_1 </ci>
                <ci> kv20f_2 </ci>
                <ci> kv20f_3 </ci>
                <ci> kv20f_x </ci>
              </apply>
            </apply>
          </math>
        </kineticLaw>
      </reaction>
      <reaction metaid="v20r" id="v20r" name="v20r" reversible="false">
        <annotation>
          <rdf:RDF xmlns:rdf="http://www.w3.org/1999/02/22-rdf-syntax-ns#" xmlns:dc="http://purl.org/dc/elements/1.1/" xmlns:dcterms="http://purl.org/dc/terms/" xmlns:vCard="http://www.w3.org/2001/vcard-rdf/3.0#" xmlns:bqbiol="http://biomodels.net/biology-qualifiers/" xmlns:bqmodel="http://biomodels.net/model-qualifiers/">
            <rdf:Description rdf:about="#v20r">
              <bqbiol:is>
                <rdf:Bag>
                  <rdf:li rdf:resource="urn:miriam:obo.go:GO%3A0006402"/>
                </rdf:Bag>
              </bqbiol:is>
            </rdf:Description>
          </rdf:RDF>
        </annotation>
        <listOfReactants>
          <speciesReference species="stl1mRNA"/>
        </listOfReactants>
        <kineticLaw>
          <math xmlns="http://www.w3.org/1998/Math/MathML">
            <apply>
              <times/>
              <ci> intra </ci>
              <ci> kv20r_1 </ci>
              <ci> stl1mRNA </ci>
            </apply>
          </math>
        </kineticLaw>
      </reaction>
      <reaction metaid="v21f" id="v21f" name="v21f" reversible="false">
        <annotation>
          <rdf:RDF xmlns:rdf="http://www.w3.org/1999/02/22-rdf-syntax-ns#" xmlns:dc="http://purl.org/dc/elements/1.1/" xmlns:dcterms="http://purl.org/dc/terms/" xmlns:vCard="http://www.w3.org/2001/vcard-rdf/3.0#" xmlns:bqbiol="http://biomodels.net/biology-qualifiers/" xmlns:bqmodel="http://biomodels.net/model-qualifiers/">
            <rdf:Description rdf:about="#v21f">
              <bqbiol:is>
                <rdf:Bag>
                  <rdf:li rdf:resource="urn:miriam:obo.go:GO%3A0006412"/>
                </rdf:Bag>
              </bqbiol:is>
            </rdf:Description>
          </rdf:RDF>
        </annotation>
        <listOfProducts>
          <speciesReference species="Stl1"/>
        </listOfProducts>
        <listOfModifiers>
          <modifierSpeciesReference species="stl1mRNA"/>
        </listOfModifiers>
        <kineticLaw>
          <math xmlns="http://www.w3.org/1998/Math/MathML">
            <apply>
              <times/>
              <ci> intra </ci>
              <apply>
                <ci> function_4_v21f_1 </ci>
                <ci> kv21f_1 </ci>
                <ci> stl1mRNA </ci>
              </apply>
            </apply>
          </math>
        </kineticLaw>
      </reaction>
      <reaction metaid="v21r" id="v21r" name="v21r" reversible="false">
        <annotation>
          <rdf:RDF xmlns:rdf="http://www.w3.org/1999/02/22-rdf-syntax-ns#" xmlns:dc="http://purl.org/dc/elements/1.1/" xmlns:dcterms="http://purl.org/dc/terms/" xmlns:vCard="http://www.w3.org/2001/vcard-rdf/3.0#" xmlns:bqbiol="http://biomodels.net/biology-qualifiers/" xmlns:bqmodel="http://biomodels.net/model-qualifiers/">
            <rdf:Description rdf:about="#v21r">
              <bqbiol:is>
                <rdf:Bag>
                  <rdf:li rdf:resource="urn:miriam:obo.go:GO%3A0030163"/>
                </rdf:Bag>
              </bqbiol:is>
            </rdf:Description>
          </rdf:RDF>
        </annotation>
        <listOfReactants>
          <speciesReference species="Stl1"/>
        </listOfReactants>
        <kineticLaw>
          <math xmlns="http://www.w3.org/1998/Math/MathML">
            <apply>
              <times/>
              <ci> intra </ci>
              <ci> kv21r_1 </ci>
              <ci> Stl1 </ci>
            </apply>
          </math>
        </kineticLaw>
      </reaction>
      <reaction metaid="v22" id="v22" name="v22" reversible="false">
        <annotation>
          <rdf:RDF xmlns:rdf="http://www.w3.org/1999/02/22-rdf-syntax-ns#" xmlns:dc="http://purl.org/dc/elements/1.1/" xmlns:dcterms="http://purl.org/dc/terms/" xmlns:vCard="http://www.w3.org/2001/vcard-rdf/3.0#" xmlns:bqbiol="http://biomodels.net/biology-qualifiers/" xmlns:bqmodel="http://biomodels.net/model-qualifiers/">
            <rdf:Description rdf:about="#v22">
              <bqbiol:is>
                <rdf:Bag>
                  <rdf:li rdf:resource="urn:miriam:obo.go:GO%3A0051049"/>
                </rdf:Bag>
              </bqbiol:is>
            </rdf:Description>
          </rdf:RDF>
        </annotation>
        <listOfProducts>
          <speciesReference species="Fps1r"/>
        </listOfProducts>
        <listOfModifiers>
          <modifierSpeciesReference species="Hog1PP"/>
        </listOfModifiers>
        <kineticLaw>
          <math xmlns="http://www.w3.org/1998/Math/MathML">
            <apply>
              <times/>
              <ci> intra </ci>
              <apply>
                <ci> function_4_v22 </ci>
                <ci> Fps1r </ci>
                <ci> Hog1PP </ci>
                <ci> Turgor </ci>
                <ci> kv22_1 </ci>
                <ci> kv22_2 </ci>
                <ci> kv22_3 </ci>
              </apply>
            </apply>
          </math>
        </kineticLaw>
      </reaction>
      <reaction metaid="v23f" id="v23f" name="v23f" reversible="false">
        <annotation>
          <rdf:RDF xmlns:rdf="http://www.w3.org/1999/02/22-rdf-syntax-ns#" xmlns:dc="http://purl.org/dc/elements/1.1/" xmlns:dcterms="http://purl.org/dc/terms/" xmlns:vCard="http://www.w3.org/2001/vcard-rdf/3.0#" xmlns:bqbiol="http://biomodels.net/biology-qualifiers/" xmlns:bqmodel="http://biomodels.net/model-qualifiers/">
            <rdf:Description rdf:about="#v23f">
              <bqbiol:is>
                <rdf:Bag>
                  <rdf:li rdf:resource="urn:miriam:obo.go:GO%3A0043085"/>
                </rdf:Bag>
              </bqbiol:is>
            </rdf:Description>
          </rdf:RDF>
        </annotation>
        <listOfReactants>
          <speciesReference species="AOGi"/>
        </listOfReactants>
        <listOfProducts>
          <speciesReference species="AOG"/>
        </listOfProducts>
        <kineticLaw>
          <math xmlns="http://www.w3.org/1998/Math/MathML">
            <apply>
              <times/>
              <ci> intra </ci>
              <apply>
                <ci> function_4_v23f_1 </ci>
                <ci> AOGi </ci>
                <ci> Vm </ci>
                <ci> kv23f_1 </ci>
                <ci> kv23f_2 </ci>
                <ci> kv23f_3 </ci>
              </apply>
            </apply>
          </math>
        </kineticLaw>
      </reaction>
      <reaction metaid="v23r" id="v23r" name="v23r" reversible="false">
        <annotation>
          <rdf:RDF xmlns:rdf="http://www.w3.org/1999/02/22-rdf-syntax-ns#" xmlns:dc="http://purl.org/dc/elements/1.1/" xmlns:dcterms="http://purl.org/dc/terms/" xmlns:vCard="http://www.w3.org/2001/vcard-rdf/3.0#" xmlns:bqbiol="http://biomodels.net/biology-qualifiers/" xmlns:bqmodel="http://biomodels.net/model-qualifiers/">
            <rdf:Description rdf:about="#v23r">
              <bqbiol:is>
                <rdf:Bag>
                  <rdf:li rdf:resource="urn:miriam:obo.go:GO%3A0043086"/>
                </rdf:Bag>
              </bqbiol:is>
            </rdf:Description>
          </rdf:RDF>
        </annotation>
        <listOfReactants>
          <speciesReference species="AOG"/>
        </listOfReactants>
        <listOfProducts>
          <speciesReference species="AOGi"/>
        </listOfProducts>
        <kineticLaw>
          <math xmlns="http://www.w3.org/1998/Math/MathML">
            <apply>
              <times/>
              <ci> intra </ci>
              <ci> kv23r_1 </ci>
              <ci> AOG </ci>
            </apply>
          </math>
        </kineticLaw>
      </reaction>
      <reaction metaid="v3" id="v3" name="v3">
        <annotation>
          <rdf:RDF xmlns:rdf="http://www.w3.org/1999/02/22-rdf-syntax-ns#" xmlns:dc="http://purl.org/dc/elements/1.1/" xmlns:dcterms="http://purl.org/dc/terms/" xmlns:vCard="http://www.w3.org/2001/vcard-rdf/3.0#" xmlns:bqbiol="http://biomodels.net/biology-qualifiers/" xmlns:bqmodel="http://biomodels.net/model-qualifiers/">
            <rdf:Description rdf:about="#v3">
              <bqbiol:is>
                <rdf:Bag>
                  <rdf:li rdf:resource="urn:miriam:obo.go:GO%3A0005992"/>
                </rdf:Bag>
              </bqbiol:is>
            </rdf:Description>
          </rdf:RDF>
        </annotation>
        <listOfReactants>
          <speciesReference species="G6P" stoichiometry="2"/>
        </listOfReactants>
        <listOfProducts>
          <speciesReference species="trehalose"/>
        </listOfProducts>
        <kineticLaw>
          <math xmlns="http://www.w3.org/1998/Math/MathML">
            <apply>
              <times/>
              <ci> intra </ci>
              <apply>
                <ci> function_4_v3_1 </ci>
                <ci> G6P </ci>
                <ci> kv3_1 </ci>
                <ci> kv3_2 </ci>
                <ci> kv3_3 </ci>
                <ci> kv3_4 </ci>
                <ci> trehalose </ci>
              </apply>
            </apply>
          </math>
        </kineticLaw>
      </reaction>
      <reaction metaid="v4" id="v4" name="v4" reversible="false">
        <annotation>
          <rdf:RDF xmlns:rdf="http://www.w3.org/1999/02/22-rdf-syntax-ns#" xmlns:dc="http://purl.org/dc/elements/1.1/" xmlns:dcterms="http://purl.org/dc/terms/" xmlns:vCard="http://www.w3.org/2001/vcard-rdf/3.0#" xmlns:bqbiol="http://biomodels.net/biology-qualifiers/" xmlns:bqmodel="http://biomodels.net/model-qualifiers/">
            <rdf:Description rdf:about="#v4">
              <bqbiol:hasPart>
                <rdf:Bag>
                  <rdf:li rdf:resource="urn:miriam:obo.go:GO%3A0004347"/>
                </rdf:Bag>
              </bqbiol:hasPart>
              <bqbiol:hasPart>
                <rdf:Bag>
                  <rdf:li rdf:resource="urn:miriam:obo.go:GO%3A0003872"/>
                </rdf:Bag>
              </bqbiol:hasPart>
            </rdf:Description>
          </rdf:RDF>
        </annotation>
        <listOfReactants>
          <speciesReference species="G6P"/>
        </listOfReactants>
        <listOfProducts>
          <speciesReference species="F16DP"/>
        </listOfProducts>
        <listOfModifiers>
          <modifierSpeciesReference species="F26DP"/>
        </listOfModifiers>
        <kineticLaw>
          <math xmlns="http://www.w3.org/1998/Math/MathML">
            <apply>
              <times/>
              <ci> intra </ci>
              <apply>
                <ci> function_4_v4_1 </ci>
                <ci> F26DP </ci>
                <ci> G6P </ci>
                <ci> kv4_1 </ci>
                <ci> kv4_2 </ci>
                <ci> kv4_3 </ci>
                <ci> kv4_4 </ci>
                <ci> kv4_5 </ci>
              </apply>
            </apply>
          </math>
        </kineticLaw>
      </reaction>
      <reaction metaid="v5" id="v5" name="v5">
        <annotation>
          <rdf:RDF xmlns:rdf="http://www.w3.org/1999/02/22-rdf-syntax-ns#" xmlns:dc="http://purl.org/dc/elements/1.1/" xmlns:dcterms="http://purl.org/dc/terms/" xmlns:vCard="http://www.w3.org/2001/vcard-rdf/3.0#" xmlns:bqbiol="http://biomodels.net/biology-qualifiers/" xmlns:bqmodel="http://biomodels.net/model-qualifiers/">
            <rdf:Description rdf:about="#v5">
              <bqbiol:isVersionOf>
                <rdf:Bag>
                  <rdf:li rdf:resource="urn:miriam:obo.go:GO%3A0004332"/>
                </rdf:Bag>
              </bqbiol:isVersionOf>
            </rdf:Description>
          </rdf:RDF>
        </annotation>
        <listOfReactants>
          <speciesReference species="F16DP"/>
        </listOfReactants>
        <listOfProducts>
          <speciesReference species="trioseP" stoichiometry="2"/>
        </listOfProducts>
        <kineticLaw>
          <math xmlns="http://www.w3.org/1998/Math/MathML">
            <apply>
              <times/>
              <ci> intra </ci>
              <apply>
                <ci> function_4_v5_1 </ci>
                <ci> F16DP </ci>
                <ci> kv5_1 </ci>
                <ci> kv5_2 </ci>
                <ci> kv5_3 </ci>
                <ci> kv5_4 </ci>
                <ci> trioseP </ci>
              </apply>
            </apply>
          </math>
        </kineticLaw>
      </reaction>
      <reaction metaid="v6" id="v6" name="v6" reversible="false">
        <annotation>
          <rdf:RDF xmlns:rdf="http://www.w3.org/1999/02/22-rdf-syntax-ns#" xmlns:dc="http://purl.org/dc/elements/1.1/" xmlns:dcterms="http://purl.org/dc/terms/" xmlns:vCard="http://www.w3.org/2001/vcard-rdf/3.0#" xmlns:bqbiol="http://biomodels.net/biology-qualifiers/" xmlns:bqmodel="http://biomodels.net/model-qualifiers/">
            <rdf:Description rdf:about="#v6">
              <bqbiol:hasPart>
                <rdf:Bag>
                  <rdf:li rdf:resource="urn:miriam:obo.go:GO%3A0004367"/>
                </rdf:Bag>
              </bqbiol:hasPart>
              <bqbiol:hasPart>
                <rdf:Bag>
                  <rdf:li rdf:resource="urn:miriam:obo.go:GO%3A0043136"/>
                </rdf:Bag>
              </bqbiol:hasPart>
            </rdf:Description>
          </rdf:RDF>
        </annotation>
        <listOfReactants>
          <speciesReference species="trioseP"/>
        </listOfReactants>
        <listOfProducts>
          <speciesReference species="glycerol_i"/>
        </listOfProducts>
        <listOfModifiers>
          <modifierSpeciesReference species="Gpd1"/>
        </listOfModifiers>
        <kineticLaw>
          <math xmlns="http://www.w3.org/1998/Math/MathML">
            <apply>
              <times/>
              <ci> intra </ci>
              <apply>
                <ci> function_4_v6_1 </ci>
                <ci> Gpd1 </ci>
                <ci> kv6_1 </ci>
                <ci> kv6_2 </ci>
                <ci> trioseP </ci>
                <ci> kv6_3 </ci>
              </apply>
            </apply>
          </math>
        </kineticLaw>
      </reaction>
      <reaction metaid="v6b" id="v6b" name="v6b" reversible="false">
        <annotation>
          <rdf:RDF xmlns:rdf="http://www.w3.org/1999/02/22-rdf-syntax-ns#" xmlns:dc="http://purl.org/dc/elements/1.1/" xmlns:dcterms="http://purl.org/dc/terms/" xmlns:vCard="http://www.w3.org/2001/vcard-rdf/3.0#" xmlns:bqbiol="http://biomodels.net/biology-qualifiers/" xmlns:bqmodel="http://biomodels.net/model-qualifiers/">
            <rdf:Description rdf:about="#v6b">
              <bqbiol:is>
                <rdf:Bag>
                  <rdf:li rdf:resource="urn:miriam:obo.go:GO%3A0006114"/>
                </rdf:Bag>
              </bqbiol:is>
            </rdf:Description>
          </rdf:RDF>
        </annotation>
        <listOfReactants>
          <speciesReference species="trioseP"/>
        </listOfReactants>
        <listOfProducts>
          <speciesReference species="glycerol_i"/>
        </listOfProducts>
        <kineticLaw>
          <math xmlns="http://www.w3.org/1998/Math/MathML">
            <apply>
              <times/>
              <ci> intra </ci>
              <apply>
                <ci> function_4_v6b_1 </ci>
                <ci> kv6b_4 </ci>
                <ci> kv6b_5 </ci>
                <ci> trioseP </ci>
                <ci> kv6b_x </ci>
              </apply>
            </apply>
          </math>
        </kineticLaw>
      </reaction>
      <reaction metaid="v7" id="v7" name="v7" reversible="false">
        <annotation>
          <rdf:RDF xmlns:rdf="http://www.w3.org/1999/02/22-rdf-syntax-ns#" xmlns:dc="http://purl.org/dc/elements/1.1/" xmlns:dcterms="http://purl.org/dc/terms/" xmlns:vCard="http://www.w3.org/2001/vcard-rdf/3.0#" xmlns:bqbiol="http://biomodels.net/biology-qualifiers/" xmlns:bqmodel="http://biomodels.net/model-qualifiers/">
            <rdf:Description rdf:about="#v7">
              <bqbiol:is>
                <rdf:Bag>
                  <rdf:li rdf:resource="urn:miriam:obo.go:GO%3A0042866"/>
                </rdf:Bag>
              </bqbiol:is>
            </rdf:Description>
          </rdf:RDF>
        </annotation>
        <listOfReactants>
          <speciesReference species="trioseP"/>
        </listOfReactants>
        <listOfProducts>
          <speciesReference species="pyruvate"/>
        </listOfProducts>
        <kineticLaw>
          <math xmlns="http://www.w3.org/1998/Math/MathML">
            <apply>
              <times/>
              <ci> intra </ci>
              <apply>
                <ci> function_1 </ci>
                <ci> trioseP </ci>
                <ci> kv7_2 </ci>
                <ci> kv7_1 </ci>
              </apply>
            </apply>
          </math>
        </kineticLaw>
      </reaction>
      <reaction metaid="v8" id="v8" name="v8" reversible="false">
        <annotation>
          <rdf:RDF xmlns:rdf="http://www.w3.org/1999/02/22-rdf-syntax-ns#" xmlns:dc="http://purl.org/dc/elements/1.1/" xmlns:dcterms="http://purl.org/dc/terms/" xmlns:vCard="http://www.w3.org/2001/vcard-rdf/3.0#" xmlns:bqbiol="http://biomodels.net/biology-qualifiers/" xmlns:bqmodel="http://biomodels.net/model-qualifiers/">
            <rdf:Description rdf:about="#v8">
              <bqbiol:is>
                <rdf:Bag>
                  <rdf:li rdf:resource="urn:miriam:obo.go:GO%3A0019413"/>
                </rdf:Bag>
              </bqbiol:is>
            </rdf:Description>
          </rdf:RDF>
        </annotation>
        <listOfReactants>
          <speciesReference species="pyruvate"/>
        </listOfReactants>
        <listOfProducts>
          <speciesReference species="acetate_i"/>
        </listOfProducts>
        <kineticLaw>
          <math xmlns="http://www.w3.org/1998/Math/MathML">
            <apply>
              <times/>
              <ci> intra </ci>
              <apply>
                <ci> function_1 </ci>
                <ci> pyruvate </ci>
                <ci> kv8_2 </ci>
                <ci> kv8_1 </ci>
              </apply>
            </apply>
          </math>
        </kineticLaw>
      </reaction>
      <reaction metaid="v9" id="v9" name="v9" reversible="false">
        <annotation>
          <rdf:RDF xmlns:rdf="http://www.w3.org/1999/02/22-rdf-syntax-ns#" xmlns:dc="http://purl.org/dc/elements/1.1/" xmlns:dcterms="http://purl.org/dc/terms/" xmlns:vCard="http://www.w3.org/2001/vcard-rdf/3.0#" xmlns:bqbiol="http://biomodels.net/biology-qualifiers/" xmlns:bqmodel="http://biomodels.net/model-qualifiers/">
            <rdf:Description rdf:about="#v9">
              <bqbiol:is>
                <rdf:Bag>
                  <rdf:li rdf:resource="urn:miriam:obo.go:GO%3A0006115"/>
                </rdf:Bag>
              </bqbiol:is>
            </rdf:Description>
          </rdf:RDF>
        </annotation>
        <listOfReactants>
          <speciesReference species="pyruvate"/>
        </listOfReactants>
        <listOfProducts>
          <speciesReference species="ethanol_i"/>
        </listOfProducts>
        <kineticLaw>
          <math xmlns="http://www.w3.org/1998/Math/MathML">
            <apply>
              <times/>
              <ci> intra </ci>
              <apply>
                <ci> function_1 </ci>
                <ci> pyruvate </ci>
                <ci> kv9_2 </ci>
                <ci> kv9_1 </ci>
              </apply>
            </apply>
          </math>
        </kineticLaw>
      </reaction>
      <reaction metaid="vVacetate_i" id="vVacetate_i" name="vVacetate_i">
        <annotation>
          <rdf:RDF xmlns:rdf="http://www.w3.org/1999/02/22-rdf-syntax-ns#" xmlns:dc="http://purl.org/dc/elements/1.1/" xmlns:dcterms="http://purl.org/dc/terms/" xmlns:vCard="http://www.w3.org/2001/vcard-rdf/3.0#" xmlns:bqbiol="http://biomodels.net/biology-qualifiers/" xmlns:bqmodel="http://biomodels.net/model-qualifiers/">
            <rdf:Description rdf:about="#vVacetate_i">
              <bqbiol:isPartOf>
                <rdf:Bag>
                  <rdf:li rdf:resource="urn:miriam:obo.go:GO%3A0008361"/>
                </rdf:Bag>
              </bqbiol:isPartOf>
            </rdf:Description>
          </rdf:RDF>
        </annotation>
        <listOfReactants>
          <speciesReference species="acetate_i"/>
        </listOfReactants>
        <listOfModifiers>
          <modifierSpeciesReference species="cellvol"/>
        </listOfModifiers>
        <kineticLaw>
          <math xmlns="http://www.w3.org/1998/Math/MathML">
            <apply>
              <times/>
              <ci> intra </ci>
              <apply>
                <ci> function_4_vVacetate_i_1 </ci>
                <ci> acetate_i </ci>
                <ci> cellvol </ci>
                <ci> volchangespeed </ci>
              </apply>
            </apply>
          </math>
        </kineticLaw>
      </reaction>
      <reaction metaid="vVcin" id="vVcin" name="vVcin">
        <annotation>
          <rdf:RDF xmlns:rdf="http://www.w3.org/1999/02/22-rdf-syntax-ns#" xmlns:dc="http://purl.org/dc/elements/1.1/" xmlns:dcterms="http://purl.org/dc/terms/" xmlns:vCard="http://www.w3.org/2001/vcard-rdf/3.0#" xmlns:bqbiol="http://biomodels.net/biology-qualifiers/" xmlns:bqmodel="http://biomodels.net/model-qualifiers/">
            <rdf:Description rdf:about="#vVcin">
              <bqbiol:isPartOf>
                <rdf:Bag>
                  <rdf:li rdf:resource="urn:miriam:obo.go:GO%3A0008361"/>
                </rdf:Bag>
              </bqbiol:isPartOf>
            </rdf:Description>
          </rdf:RDF>
        </annotation>
        <listOfReactants>
          <speciesReference species="cin"/>
        </listOfReactants>
        <listOfModifiers>
          <modifierSpeciesReference species="cellvol"/>
        </listOfModifiers>
        <kineticLaw>
          <math xmlns="http://www.w3.org/1998/Math/MathML">
            <apply>
              <times/>
              <ci> intra </ci>
              <apply>
                <ci> function_4_vVcin_1 </ci>
                <ci> cellvol </ci>
                <ci> cin </ci>
                <ci> volchangespeed </ci>
              </apply>
            </apply>
          </math>
        </kineticLaw>
      </reaction>
      <reaction metaid="vVethanol_i" id="vVethanol_i" name="vVethanol_i">
        <annotation>
          <rdf:RDF xmlns:rdf="http://www.w3.org/1999/02/22-rdf-syntax-ns#" xmlns:dc="http://purl.org/dc/elements/1.1/" xmlns:dcterms="http://purl.org/dc/terms/" xmlns:vCard="http://www.w3.org/2001/vcard-rdf/3.0#" xmlns:bqbiol="http://biomodels.net/biology-qualifiers/" xmlns:bqmodel="http://biomodels.net/model-qualifiers/">
            <rdf:Description rdf:about="#vVethanol_i">
              <bqbiol:isPartOf>
                <rdf:Bag>
                  <rdf:li rdf:resource="urn:miriam:obo.go:GO%3A0008361"/>
                </rdf:Bag>
              </bqbiol:isPartOf>
            </rdf:Description>
          </rdf:RDF>
        </annotation>
        <listOfReactants>
          <speciesReference species="ethanol_i"/>
        </listOfReactants>
        <listOfModifiers>
          <modifierSpeciesReference species="cellvol"/>
        </listOfModifiers>
        <kineticLaw>
          <math xmlns="http://www.w3.org/1998/Math/MathML">
            <apply>
              <times/>
              <ci> intra </ci>
              <apply>
                <ci> function_4_vVethanol_i_1 </ci>
                <ci> cellvol </ci>
                <ci> ethanol_i </ci>
                <ci> volchangespeed </ci>
              </apply>
            </apply>
          </math>
        </kineticLaw>
      </reaction>
      <reaction metaid="vVF16DP" id="vVF16DP" name="vVF16DP">
        <annotation>
          <rdf:RDF xmlns:rdf="http://www.w3.org/1999/02/22-rdf-syntax-ns#" xmlns:dc="http://purl.org/dc/elements/1.1/" xmlns:dcterms="http://purl.org/dc/terms/" xmlns:vCard="http://www.w3.org/2001/vcard-rdf/3.0#" xmlns:bqbiol="http://biomodels.net/biology-qualifiers/" xmlns:bqmodel="http://biomodels.net/model-qualifiers/">
            <rdf:Description rdf:about="#vVF16DP">
              <bqbiol:isPartOf>
                <rdf:Bag>
                  <rdf:li rdf:resource="urn:miriam:obo.go:GO%3A0008361"/>
                </rdf:Bag>
              </bqbiol:isPartOf>
            </rdf:Description>
          </rdf:RDF>
        </annotation>
        <listOfReactants>
          <speciesReference species="F16DP"/>
        </listOfReactants>
        <listOfModifiers>
          <modifierSpeciesReference species="cellvol"/>
        </listOfModifiers>
        <kineticLaw>
          <math xmlns="http://www.w3.org/1998/Math/MathML">
            <apply>
              <times/>
              <ci> intra </ci>
              <apply>
                <ci> function_4_vVF16DP_1 </ci>
                <ci> F16DP </ci>
                <ci> cellvol </ci>
                <ci> volchangespeed </ci>
              </apply>
            </apply>
          </math>
        </kineticLaw>
      </reaction>
      <reaction metaid="vVG6P" id="vVG6P" name="vVG6P">
        <annotation>
          <rdf:RDF xmlns:rdf="http://www.w3.org/1999/02/22-rdf-syntax-ns#" xmlns:dc="http://purl.org/dc/elements/1.1/" xmlns:dcterms="http://purl.org/dc/terms/" xmlns:vCard="http://www.w3.org/2001/vcard-rdf/3.0#" xmlns:bqbiol="http://biomodels.net/biology-qualifiers/" xmlns:bqmodel="http://biomodels.net/model-qualifiers/">
            <rdf:Description rdf:about="#vVG6P">
              <bqbiol:isPartOf>
                <rdf:Bag>
                  <rdf:li rdf:resource="urn:miriam:obo.go:GO%3A0008361"/>
                </rdf:Bag>
              </bqbiol:isPartOf>
            </rdf:Description>
          </rdf:RDF>
        </annotation>
        <listOfReactants>
          <speciesReference species="G6P"/>
        </listOfReactants>
        <listOfModifiers>
          <modifierSpeciesReference species="cellvol"/>
        </listOfModifiers>
        <kineticLaw>
          <math xmlns="http://www.w3.org/1998/Math/MathML">
            <apply>
              <times/>
              <ci> intra </ci>
              <apply>
                <ci> function_4_vVG6P_1 </ci>
                <ci> G6P </ci>
                <ci> cellvol </ci>
                <ci> volchangespeed </ci>
              </apply>
            </apply>
          </math>
        </kineticLaw>
      </reaction>
      <reaction metaid="vVgluci" id="vVgluci" name="vVgluci">
        <annotation>
          <rdf:RDF xmlns:rdf="http://www.w3.org/1999/02/22-rdf-syntax-ns#" xmlns:dc="http://purl.org/dc/elements/1.1/" xmlns:dcterms="http://purl.org/dc/terms/" xmlns:vCard="http://www.w3.org/2001/vcard-rdf/3.0#" xmlns:bqbiol="http://biomodels.net/biology-qualifiers/" xmlns:bqmodel="http://biomodels.net/model-qualifiers/">
            <rdf:Description rdf:about="#vVgluci">
              <bqbiol:isPartOf>
                <rdf:Bag>
                  <rdf:li rdf:resource="urn:miriam:obo.go:GO%3A0008361"/>
                </rdf:Bag>
              </bqbiol:isPartOf>
            </rdf:Description>
          </rdf:RDF>
        </annotation>
        <listOfReactants>
          <speciesReference species="glucose_i"/>
        </listOfReactants>
        <listOfModifiers>
          <modifierSpeciesReference species="cellvol"/>
        </listOfModifiers>
        <kineticLaw>
          <math xmlns="http://www.w3.org/1998/Math/MathML">
            <apply>
              <times/>
              <ci> intra </ci>
              <apply>
                <ci> function_4_vVgluci_1 </ci>
                <ci> cellvol </ci>
                <ci> glucose_i </ci>
                <ci> volchangespeed </ci>
              </apply>
            </apply>
          </math>
        </kineticLaw>
      </reaction>
      <reaction metaid="vVGpd1" id="vVGpd1" name="vVGpd1">
        <annotation>
          <rdf:RDF xmlns:rdf="http://www.w3.org/1999/02/22-rdf-syntax-ns#" xmlns:dc="http://purl.org/dc/elements/1.1/" xmlns:dcterms="http://purl.org/dc/terms/" xmlns:vCard="http://www.w3.org/2001/vcard-rdf/3.0#" xmlns:bqbiol="http://biomodels.net/biology-qualifiers/" xmlns:bqmodel="http://biomodels.net/model-qualifiers/">
            <rdf:Description rdf:about="#vVGpd1">
              <bqbiol:isPartOf>
                <rdf:Bag>
                  <rdf:li rdf:resource="urn:miriam:obo.go:GO%3A0008361"/>
                </rdf:Bag>
              </bqbiol:isPartOf>
            </rdf:Description>
          </rdf:RDF>
        </annotation>
        <listOfReactants>
          <speciesReference species="Gpd1"/>
        </listOfReactants>
        <listOfModifiers>
          <modifierSpeciesReference species="cellvol"/>
        </listOfModifiers>
        <kineticLaw>
          <math xmlns="http://www.w3.org/1998/Math/MathML">
            <apply>
              <times/>
              <ci> intra </ci>
              <apply>
                <ci> function_4_vVGpd1_1 </ci>
                <ci> Gpd1 </ci>
                <ci> cellvol </ci>
                <ci> volchangespeed </ci>
              </apply>
            </apply>
          </math>
        </kineticLaw>
      </reaction>
      <reaction metaid="vVgpd1mRNA" id="vVgpd1mRNA" name="vVgpd1mRNA">
        <annotation>
          <rdf:RDF xmlns:rdf="http://www.w3.org/1999/02/22-rdf-syntax-ns#" xmlns:dc="http://purl.org/dc/elements/1.1/" xmlns:dcterms="http://purl.org/dc/terms/" xmlns:vCard="http://www.w3.org/2001/vcard-rdf/3.0#" xmlns:bqbiol="http://biomodels.net/biology-qualifiers/" xmlns:bqmodel="http://biomodels.net/model-qualifiers/">
            <rdf:Description rdf:about="#vVgpd1mRNA">
              <bqbiol:isPartOf>
                <rdf:Bag>
                  <rdf:li rdf:resource="urn:miriam:obo.go:GO%3A0008361"/>
                </rdf:Bag>
              </bqbiol:isPartOf>
            </rdf:Description>
          </rdf:RDF>
        </annotation>
        <listOfReactants>
          <speciesReference species="gpd1mRNA"/>
        </listOfReactants>
        <listOfModifiers>
          <modifierSpeciesReference species="cellvol"/>
        </listOfModifiers>
        <kineticLaw>
          <math xmlns="http://www.w3.org/1998/Math/MathML">
            <apply>
              <times/>
              <ci> intra </ci>
              <apply>
                <ci> function_4_vVgpd1mRNA_1 </ci>
                <ci> cellvol </ci>
                <ci> gpd1mRNA </ci>
                <ci> volchangespeed </ci>
              </apply>
            </apply>
          </math>
        </kineticLaw>
      </reaction>
      <reaction metaid="vVHog1" id="vVHog1" name="vVHog1">
        <annotation>
          <rdf:RDF xmlns:rdf="http://www.w3.org/1999/02/22-rdf-syntax-ns#" xmlns:dc="http://purl.org/dc/elements/1.1/" xmlns:dcterms="http://purl.org/dc/terms/" xmlns:vCard="http://www.w3.org/2001/vcard-rdf/3.0#" xmlns:bqbiol="http://biomodels.net/biology-qualifiers/" xmlns:bqmodel="http://biomodels.net/model-qualifiers/">
            <rdf:Description rdf:about="#vVHog1">
              <bqbiol:isPartOf>
                <rdf:Bag>
                  <rdf:li rdf:resource="urn:miriam:obo.go:GO%3A0008361"/>
                </rdf:Bag>
              </bqbiol:isPartOf>
            </rdf:Description>
          </rdf:RDF>
        </annotation>
        <listOfReactants>
          <speciesReference species="Hog1"/>
        </listOfReactants>
        <listOfModifiers>
          <modifierSpeciesReference species="cellvol"/>
        </listOfModifiers>
        <kineticLaw>
          <math xmlns="http://www.w3.org/1998/Math/MathML">
            <apply>
              <times/>
              <ci> intra </ci>
              <apply>
                <ci> function_4_vVHog1_1 </ci>
                <ci> Hog1 </ci>
                <ci> cellvol </ci>
                <ci> volchangespeed </ci>
              </apply>
            </apply>
          </math>
        </kineticLaw>
      </reaction>
      <reaction metaid="vVos" id="vVos" name="vVos">
        <annotation>
          <rdf:RDF xmlns:rdf="http://www.w3.org/1999/02/22-rdf-syntax-ns#" xmlns:dc="http://purl.org/dc/elements/1.1/" xmlns:dcterms="http://purl.org/dc/terms/" xmlns:vCard="http://www.w3.org/2001/vcard-rdf/3.0#" xmlns:bqbiol="http://biomodels.net/biology-qualifiers/" xmlns:bqmodel="http://biomodels.net/model-qualifiers/">
            <rdf:Description rdf:about="#vVos">
              <bqbiol:isPartOf>
                <rdf:Bag>
                  <rdf:li rdf:resource="urn:miriam:obo.go:GO%3A0008361"/>
                </rdf:Bag>
              </bqbiol:isPartOf>
            </rdf:Description>
          </rdf:RDF>
        </annotation>
        <listOfProducts>
          <speciesReference species="cellvol"/>
        </listOfProducts>
        <listOfModifiers>
          <modifierSpeciesReference species="glycerol_e"/>
          <modifierSpeciesReference species="glycerol_i"/>
          <modifierSpeciesReference species="cin"/>
        </listOfModifiers>
        <kineticLaw>
          <math xmlns="http://www.w3.org/1998/Math/MathML">
            <apply>
              <times/>
              <ci> intra </ci>
              <apply>
                <ci> function_4_vVos_1 </ci>
                <ci> CellSurface </ci>
                <ci> OsmoE </ci>
                <ci> Turgor </ci>
                <ci> cin </ci>
                <ci> glycerol_e </ci>
                <ci> glycerol_i </ci>
                <ci> vV_1 </ci>
                <ci> vV_2 </ci>
                <ci> vV_R </ci>
                <ci> vV_T </ci>
              </apply>
            </apply>
          </math>
        </kineticLaw>
      </reaction>
      <reaction metaid="vVPfk2627a" id="vVPfk2627a" name="vVPfk2627a">
        <annotation>
          <rdf:RDF xmlns:rdf="http://www.w3.org/1999/02/22-rdf-syntax-ns#" xmlns:dc="http://purl.org/dc/elements/1.1/" xmlns:dcterms="http://purl.org/dc/terms/" xmlns:vCard="http://www.w3.org/2001/vcard-rdf/3.0#" xmlns:bqbiol="http://biomodels.net/biology-qualifiers/" xmlns:bqmodel="http://biomodels.net/model-qualifiers/">
            <rdf:Description rdf:about="#vVPfk2627a">
              <bqbiol:isPartOf>
                <rdf:Bag>
                  <rdf:li rdf:resource="urn:miriam:obo.go:GO%3A0008361"/>
                </rdf:Bag>
              </bqbiol:isPartOf>
            </rdf:Description>
          </rdf:RDF>
        </annotation>
        <listOfReactants>
          <speciesReference species="Pfk2627a"/>
        </listOfReactants>
        <listOfModifiers>
          <modifierSpeciesReference species="cellvol"/>
        </listOfModifiers>
        <kineticLaw>
          <math xmlns="http://www.w3.org/1998/Math/MathML">
            <apply>
              <times/>
              <ci> intra </ci>
              <apply>
                <ci> function_4_vVPfk2627a_1 </ci>
                <ci> Pfk2627a </ci>
                <ci> cellvol </ci>
                <ci> volchangespeed </ci>
              </apply>
            </apply>
          </math>
        </kineticLaw>
      </reaction>
      <reaction metaid="vVPfk2627i" id="vVPfk2627i" name="vVPfk2627i">
        <annotation>
          <rdf:RDF xmlns:rdf="http://www.w3.org/1999/02/22-rdf-syntax-ns#" xmlns:dc="http://purl.org/dc/elements/1.1/" xmlns:dcterms="http://purl.org/dc/terms/" xmlns:vCard="http://www.w3.org/2001/vcard-rdf/3.0#" xmlns:bqbiol="http://biomodels.net/biology-qualifiers/" xmlns:bqmodel="http://biomodels.net/model-qualifiers/">
            <rdf:Description rdf:about="#vVPfk2627i">
              <bqbiol:isPartOf>
                <rdf:Bag>
                  <rdf:li rdf:resource="urn:miriam:obo.go:GO%3A0008361"/>
                </rdf:Bag>
              </bqbiol:isPartOf>
            </rdf:Description>
          </rdf:RDF>
        </annotation>
        <listOfReactants>
          <speciesReference species="Pfk2627i"/>
        </listOfReactants>
        <listOfModifiers>
          <modifierSpeciesReference species="cellvol"/>
        </listOfModifiers>
        <kineticLaw>
          <math xmlns="http://www.w3.org/1998/Math/MathML">
            <apply>
              <times/>
              <ci> intra </ci>
              <apply>
                <ci> function_4_vVPfk2627i_1 </ci>
                <ci> Pfk2627i </ci>
                <ci> cellvol </ci>
                <ci> volchangespeed </ci>
              </apply>
            </apply>
          </math>
        </kineticLaw>
      </reaction>
      <reaction metaid="vVpyruvate" id="vVpyruvate" name="vVpyruvate">
        <annotation>
          <rdf:RDF xmlns:rdf="http://www.w3.org/1999/02/22-rdf-syntax-ns#" xmlns:dc="http://purl.org/dc/elements/1.1/" xmlns:dcterms="http://purl.org/dc/terms/" xmlns:vCard="http://www.w3.org/2001/vcard-rdf/3.0#" xmlns:bqbiol="http://biomodels.net/biology-qualifiers/" xmlns:bqmodel="http://biomodels.net/model-qualifiers/">
            <rdf:Description rdf:about="#vVpyruvate">
              <bqbiol:isPartOf>
                <rdf:Bag>
                  <rdf:li rdf:resource="urn:miriam:obo.go:GO%3A0008361"/>
                </rdf:Bag>
              </bqbiol:isPartOf>
            </rdf:Description>
          </rdf:RDF>
        </annotation>
        <listOfReactants>
          <speciesReference species="pyruvate"/>
        </listOfReactants>
        <listOfModifiers>
          <modifierSpeciesReference species="cellvol"/>
        </listOfModifiers>
        <kineticLaw>
          <math xmlns="http://www.w3.org/1998/Math/MathML">
            <apply>
              <times/>
              <ci> intra </ci>
              <apply>
                <ci> function_4_vVpyruvate_1 </ci>
                <ci> cellvol </ci>
                <ci> pyruvate </ci>
                <ci> volchangespeed </ci>
              </apply>
            </apply>
          </math>
        </kineticLaw>
      </reaction>
      <reaction metaid="vVStl1" id="vVStl1" name="vVStl1">
        <annotation>
          <rdf:RDF xmlns:rdf="http://www.w3.org/1999/02/22-rdf-syntax-ns#" xmlns:dc="http://purl.org/dc/elements/1.1/" xmlns:dcterms="http://purl.org/dc/terms/" xmlns:vCard="http://www.w3.org/2001/vcard-rdf/3.0#" xmlns:bqbiol="http://biomodels.net/biology-qualifiers/" xmlns:bqmodel="http://biomodels.net/model-qualifiers/">
            <rdf:Description rdf:about="#vVStl1">
              <bqbiol:isPartOf>
                <rdf:Bag>
                  <rdf:li rdf:resource="urn:miriam:obo.go:GO%3A0008361"/>
                </rdf:Bag>
              </bqbiol:isPartOf>
            </rdf:Description>
          </rdf:RDF>
        </annotation>
        <listOfReactants>
          <speciesReference species="Stl1"/>
        </listOfReactants>
        <listOfModifiers>
          <modifierSpeciesReference species="cellvol"/>
        </listOfModifiers>
        <kineticLaw>
          <math xmlns="http://www.w3.org/1998/Math/MathML">
            <apply>
              <times/>
              <ci> intra </ci>
              <apply>
                <ci> function_4_vVStl1_1 </ci>
                <ci> Stl1 </ci>
                <ci> cellvol </ci>
                <ci> volchangespeed </ci>
              </apply>
            </apply>
          </math>
        </kineticLaw>
      </reaction>
      <reaction metaid="vVstl1mRNA" id="vVstl1mRNA" name="vVstl1mRNA">
        <annotation>
          <rdf:RDF xmlns:rdf="http://www.w3.org/1999/02/22-rdf-syntax-ns#" xmlns:dc="http://purl.org/dc/elements/1.1/" xmlns:dcterms="http://purl.org/dc/terms/" xmlns:vCard="http://www.w3.org/2001/vcard-rdf/3.0#" xmlns:bqbiol="http://biomodels.net/biology-qualifiers/" xmlns:bqmodel="http://biomodels.net/model-qualifiers/">
            <rdf:Description rdf:about="#vVstl1mRNA">
              <bqbiol:isPartOf>
                <rdf:Bag>
                  <rdf:li rdf:resource="urn:miriam:obo.go:GO%3A0008361"/>
                </rdf:Bag>
              </bqbiol:isPartOf>
            </rdf:Description>
          </rdf:RDF>
        </annotation>
        <listOfReactants>
          <speciesReference species="stl1mRNA"/>
        </listOfReactants>
        <listOfModifiers>
          <modifierSpeciesReference species="cellvol"/>
        </listOfModifiers>
        <kineticLaw>
          <math xmlns="http://www.w3.org/1998/Math/MathML">
            <apply>
              <times/>
              <ci> intra </ci>
              <apply>
                <ci> function_4_vVstl1mRNA_1 </ci>
                <ci> cellvol </ci>
                <ci> stl1mRNA </ci>
                <ci> volchangespeed </ci>
              </apply>
            </apply>
          </math>
        </kineticLaw>
      </reaction>
      <reaction metaid="vVtrehalose" id="vVtrehalose" name="vVtrehalose">
        <annotation>
          <rdf:RDF xmlns:rdf="http://www.w3.org/1999/02/22-rdf-syntax-ns#" xmlns:dc="http://purl.org/dc/elements/1.1/" xmlns:dcterms="http://purl.org/dc/terms/" xmlns:vCard="http://www.w3.org/2001/vcard-rdf/3.0#" xmlns:bqbiol="http://biomodels.net/biology-qualifiers/" xmlns:bqmodel="http://biomodels.net/model-qualifiers/">
            <rdf:Description rdf:about="#vVtrehalose">
              <bqbiol:isPartOf>
                <rdf:Bag>
                  <rdf:li rdf:resource="urn:miriam:obo.go:GO%3A0008361"/>
                </rdf:Bag>
              </bqbiol:isPartOf>
            </rdf:Description>
          </rdf:RDF>
        </annotation>
        <listOfReactants>
          <speciesReference species="trehalose"/>
        </listOfReactants>
        <listOfModifiers>
          <modifierSpeciesReference species="cellvol"/>
        </listOfModifiers>
        <kineticLaw>
          <math xmlns="http://www.w3.org/1998/Math/MathML">
            <apply>
              <times/>
              <ci> intra </ci>
              <apply>
                <ci> function_4_vVtrehalose_1 </ci>
                <ci> cellvol </ci>
                <ci> trehalose </ci>
                <ci> volchangespeed </ci>
              </apply>
            </apply>
          </math>
        </kineticLaw>
      </reaction>
      <reaction metaid="vVtrioseP" id="vVtrioseP" name="vVtrioseP">
        <annotation>
          <rdf:RDF xmlns:rdf="http://www.w3.org/1999/02/22-rdf-syntax-ns#" xmlns:dc="http://purl.org/dc/elements/1.1/" xmlns:dcterms="http://purl.org/dc/terms/" xmlns:vCard="http://www.w3.org/2001/vcard-rdf/3.0#" xmlns:bqbiol="http://biomodels.net/biology-qualifiers/" xmlns:bqmodel="http://biomodels.net/model-qualifiers/">
            <rdf:Description rdf:about="#vVtrioseP">
              <bqbiol:isPartOf>
                <rdf:Bag>
                  <rdf:li rdf:resource="urn:miriam:obo.go:GO%3A0008361"/>
                </rdf:Bag>
              </bqbiol:isPartOf>
            </rdf:Description>
          </rdf:RDF>
        </annotation>
        <listOfReactants>
          <speciesReference species="trioseP"/>
        </listOfReactants>
        <listOfModifiers>
          <modifierSpeciesReference species="cellvol"/>
        </listOfModifiers>
        <kineticLaw>
          <math xmlns="http://www.w3.org/1998/Math/MathML">
            <apply>
              <times/>
              <ci> intra </ci>
              <apply>
                <ci> function_4_vVtrioseP_1 </ci>
                <ci> cellvol </ci>
                <ci> trioseP </ci>
                <ci> volchangespeed </ci>
              </apply>
            </apply>
          </math>
        </kineticLaw>
      </reaction>
      <reaction metaid="vVglyci" id="vVglyci" name="vVglyci">
        <annotation>
          <rdf:RDF xmlns:rdf="http://www.w3.org/1999/02/22-rdf-syntax-ns#" xmlns:dc="http://purl.org/dc/elements/1.1/" xmlns:dcterms="http://purl.org/dc/terms/" xmlns:vCard="http://www.w3.org/2001/vcard-rdf/3.0#" xmlns:bqbiol="http://biomodels.net/biology-qualifiers/" xmlns:bqmodel="http://biomodels.net/model-qualifiers/">
            <rdf:Description rdf:about="#vVglyci">
              <bqbiol:isPartOf>
                <rdf:Bag>
                  <rdf:li rdf:resource="urn:miriam:obo.go:GO%3A0008361"/>
                </rdf:Bag>
              </bqbiol:isPartOf>
            </rdf:Description>
          </rdf:RDF>
        </annotation>
        <listOfReactants>
          <speciesReference species="glycerol_i"/>
        </listOfReactants>
        <listOfModifiers>
          <modifierSpeciesReference species="cellvol"/>
        </listOfModifiers>
        <kineticLaw>
          <math xmlns="http://www.w3.org/1998/Math/MathML">
            <apply>
              <times/>
              <ci> intra </ci>
              <apply>
                <ci> function_4_vVStl1_1 </ci>
                <ci> glycerol_i </ci>
                <ci> cellvol </ci>
                <ci> volchangespeed </ci>
              </apply>
            </apply>
          </math>
        </kineticLaw>
      </reaction>
      <reaction metaid="vVHog1PP" id="vVHog1PP" name="vVHog1PP">
        <annotation>
          <rdf:RDF xmlns:rdf="http://www.w3.org/1999/02/22-rdf-syntax-ns#" xmlns:dc="http://purl.org/dc/elements/1.1/" xmlns:dcterms="http://purl.org/dc/terms/" xmlns:vCard="http://www.w3.org/2001/vcard-rdf/3.0#" xmlns:bqbiol="http://biomodels.net/biology-qualifiers/" xmlns:bqmodel="http://biomodels.net/model-qualifiers/">
            <rdf:Description rdf:about="#vVHog1PP">
              <bqbiol:isPartOf>
                <rdf:Bag>
                  <rdf:li rdf:resource="urn:miriam:obo.go:GO%3A0008361"/>
                </rdf:Bag>
              </bqbiol:isPartOf>
            </rdf:Description>
          </rdf:RDF>
        </annotation>
        <listOfReactants>
          <speciesReference species="Hog1PP"/>
        </listOfReactants>
        <listOfModifiers>
          <modifierSpeciesReference species="cellvol"/>
        </listOfModifiers>
        <kineticLaw>
          <math xmlns="http://www.w3.org/1998/Math/MathML">
            <apply>
              <times/>
              <ci> intra </ci>
              <apply>
                <ci> function_4_vVtrioseP_1 </ci>
                <ci> cellvol </ci>
                <ci> Hog1PP </ci>
                <ci> volchangespeed </ci>
              </apply>
            </apply>
          </math>
        </kineticLaw>
      </reaction>
    </listOfReactions>
  </model>
</sbml>
